# Supplementary material for: Impact of differential DNA methylation on transgene expression in cotton (Gossypium hirsutum L.) events generated by targeted sequence insertion
Source: Plant Biotechnol J. 2019 Jan 19;17(7):1236–47. doi: 10.1111/pbi.13049 (PMC6576080; doi:10.1111/pbi.13049)
Supplement: Supplementary file 7 — Table S1 List of donor DNAs and obtained TSI frequencies. Table S2 Overview of ELISA on T0 plants. Table S3 Summary of targeted DNA sequencing results. Table S4 List of all TSI event plants/progeny analysed. Table S5 Bismark targeted DNA methylation sequencing reports. [file PBI-17-1236-s003.xlsx]

## Sheet: Table S1
Table S1. List of ‘donor’ DNAs and obtained Targeted Sequence Insertion (TSI) frequencies.
Donor DNA		gene orientation1	# EC2 analyzed	% TSI events (PCR)
pCV211	Phis 2mepsps 3'his; P35S2 hppdPf-1 3'his	¬/¬	1479	1.8
pCV244	Phis 2mepsps 3'his; P35S2 hppdPf-2 3'g7	¬/¬	1276	2.35
pCV245	Phis 2mepsps 3'his; Pcsvmv hppdPf-2 3'g7	¬/¬	1575	2.67
pCV252	Phis 2mepsps 3'his; Pcsvmv hppdPf-2 3'g7	¬/®	1388	4.39
pCV264	Phis 2mepsps 3'his; 2´35S hppdPf-2 3'g7	¬/®	1344	5.28
pCV265	Phis 2mepsps 3'his; P35S2 hppdPf-2 3'g7	¬/®	844	3.96
pCV272	Phis 2mepsps 3'his; Pcsvmv hppdPf-3 3'g7	¬/®	1012	7.51
pCV256	Phis 2mepsps 3'his; Pact axmi115 3'nos	¬/¬	1421	4.43
pCV257	Phis 2mepsps 3'his; Pubi axmi115 3'nos	¬/¬	2301	2.59
pCV260	Phis 2mepsps 3'his; Pact axmi115 3'nos	¬/®	1471	5.49
pCV261	Phis 2mepsps 3'his; Pubi axmi115 3'nos	¬/®	1969	3.3
1gene orientation:		¬/¬	head-to-tail orientation
		¬/®	head-to-head orientation
2EC = embryogenic callus
Phis : promoter region of histone genes of Arabidopsis thaliana (Chaboute et al., 1987)
2mepsps: coding sequence of the double-mutant 5-enol-pyruvylshikimate-3-phosphate synthase gene of Zea mays (Lebrun et al., 1997)
3'his: 3' untranslated region of the histone H4 gene of Arabidopsis thaliana (Chabouté ME et al., 1987)
P35S2: promoter region of the 35S transcript gene of Cauliflower mosaic virus (Odell et al., 1985)
hppdPf-1;-2;-3: sequence encoding modified versions of 4-hydroxyphenylpyruvate dioxygenase of Pseudomonas fluorescens strain A32 (Boudec et al., 2001)
3'g7: 3' untranslated region of the g7 gene of Agrobacterium tumefaciens (Dhaese et al., 1983)
Pcsvmv: sequence including the double enhanced promoter region of the Cassava Vein Mosaic Virus (Verdaguer et al., 1996)
2x35S: sequence including the double enhanced promoter region of the Cauliflower Mosaic Virus 35 transcript (Kay et al., 1987)
Pact: sequence including the promoter region of the actin-2 gene of Arabidopsis thaliana (An et al., 1996)
axmi115: sequence encoding a modified insecticidal protein of Bacillus thuringiensis (Sampson et al., 2010)
3' nos: sequence including the 3' untranslated region of the nopaline synthase gene from the T-DNA of pTiT37 (Depicker et al., 1982)
Pubi: sequence including the promoter region of ubiquitin-10 gene of Arabidopsis thaliana (Grefen et al., 2010)
Reference list
An, Y.Q., McDowell, J.M., Huang, S., McKinney, E.C., Chambliss, S., and Meagher, R.B. (1996) Strong, constitutive expression of the Arabidopsis ACT2/ACT8 actin subclass in vegetative tissues. Plant J. Cell Mol. Biol., 10, 107–121.
Boudec, P., Rodgers, M., Dumas, F., Sailland, A., and Bourdon, H. (2001) Mutated hydroxyphenylpyruvate dioxygenase, DNA sequence and isolation of plants which contain such a gene and which are tolerant to herbicides. US 6,245,968 B1.
Chaboute, M.-E., Chaubet, N., Philipps, G., Ehling, M., and Gigot, C. (1987) Genomic organization and nucleotide sequences of two histone H3 and two histone H4 genes of Arabidopsis thaliana. Plant Mol. Biol., 8, 179–191.
Depicker, A., Stachel, S., Dhaese, P., Zambryski, P., and Goodman, H.M. (1982) Nopaline synthase: transcript mapping and DNA sequence. J. Mol. Appl. Genet., 1, 561–573.
Dhaese, P., De Greve, H., Gielen, J., Seurinck, L., Van Montagu, M., and Schell, J. (1983) Identification of sequences involved in the polyadenylation of higher plant nuclear transcripts using Agrobacterium T-DNA genes as models. EMBO J., 2, 419–426.
Grefen, C., Donald, N., Hashimoto, K., Kudla, J., Schumacher, K., and Blatt, M.R. (2010) A ubiquitin-10 promoter-based vector set for fluorescent protein tagging facilitates temporal stability and native protein distribution in transient and stable expression studies. Plant J. Cell Mol. Biol., 64, 355–365.
Kay, R., Chan, A., Daly, M., and McPherson, J. (1987) Duplication of CaMV 35S Promoter Sequences Creates a Strong Enhancer for Plant Genes. Science, 236, 1299–1302.
Lebrun, M., Sailland, A., Freyssinet, G., and Degryse, E. (1997) Mutated 5-Enol Pyruvylshikimate-3-Phosphate Synthase, Gene Coding for Said Protein and Transformed Plants Containing Said Gene. WO1997004103 France.
Odell, J.T., Nagy, F., and Chua, N.H. (1985) Identification of DNA sequences required for activity of the cauliflower mosaic virus 35S promoter. Nature, 313, 810–812.
Sampson, K.S., Tomso, D.J., Carozzi, N., Hargiss, T., Koziel, M.G., Duck, N.B., et al. (2010) Axmi-115, axmi-113, axmi-005, axmi-163 and axmi-184: insecticidal proteins and methods for their use. US 2010/0004176 A1.
Verdaguer, B., de Kochko, A., Beachy, R.N., and Fauquet, C. (1996) Isolation and expression in transgenic tobacco and rice plants, of the cassava vein mosaic virus (CVMV) promoter. Plant Mol. Biol., 31, 1129–1139.

## Sheet: Table S2
Table S2. Overview of ELISA on T0 plants.
Donor DNA	GOI	# of events (%)
		negative (-)1	mixed (±)2	positive (+)3
pCV211	hppd	4 (27%)	1 (7%)	10 (66%)
pCV244	hppd	0	0	2 (100%)
pCV245	hppd	1 (25%)	1 (25%)	2 (50%)
pCV252	hppd	1 (9%)	3 (27%)	7 (64%)
pCV264	hppd	2 (20%)	1 (10%)	7 (70%)
pCV265	hppd	0	0	7 (100%)
pCV272	hppd	1 (20%)	0	4 (80%)
pCV256	axmi	16 (41%)	11 (28%)	13 (31%)
pCV257	axmi	9 (69%)	2 (15%)	2 (15%)
pCV260	axmi	16 (35%)	7 (15%)	23 (50%)
pCV261	axmi	13 (46%)	8 (29%)	7 (25%)
1 Event with all T0 plants negative in ELISA (no expression)
2 Event with both positive and negative plants in ELISA (plants with and without expression)
3 Event with all plants positive in ELISA (with expression)

## Sheet: Table S3
Table S3. Summary of Targeted DNA sequencing results.
Donor DNA		# Events	# Plants	Progeny	Expression class	# perfect events1
pCV211	hppd	1	10	T2	±	1/1
pCV252	hppd	5	8	T0, T1	+,±	3/5
pCV264	hppd	2	2	T1	+	2/2
pCV265	hppd	3	7	T1	+	2/3
pCV272	hppd	4	7	T0, T1	+,±	3/4
pCV256	axmi	6	7	T0	+,±,-	0/6
pCV260	axmi	12	13	T0	+,±,-	6/12
pCV261	axmi	6	19	T0, T1	+,±	4/6
+ positive, ± mixed, - negative
1 perfect events : clean events without mutations or additional insertions

## Sheet: Table S4
Table S4 . List of all TSI event plants/progeny analyzed.
Donor DNA	Name	Event	Sister plant	Pedigree	Progeny1		Zygosity	Class	%hppd/axmi_ELISA	qRT-PCR	BS-seq	sRNA-seq	ChIP
pCV211		G4GH9000-023	1	G4GH9000-023_1	*	T0	Hh		NA
pCV211	G4GH9000-023_1	G4GH9000-023		(G4GH9000-023_1 X C312-17)	*	T1	Hh	variable expressed	0.986134
pCV211	G4GH9000-023_1	G4GH9000-023		(G4GH9000-023_1 X C312-17)	*	T1	Hh	variable silenced	0
pCV211	G4GH9000-023_1	G4GH9000-023		(G4GH9000-023_1 X C312-17)	*	T1	Hh	variable silenced	0.003102
pCV211	G4GH9000-023_1	G4GH9000-023		(G4GH9000-023_1 X C312-17)	*	T1	Hh	variable silenced	0
pCV211	G4GH9000-023_1	G4GH9000-023		(G4GH9000-023_1 X C312-17)	*	T1	Hh	variable silenced	0.005019
pCV211	G4GH9000-023_1	G4GH9000-023		(G4GH9000-023_1 X C312-17)	*	T1	Hh	variable silenced	0
pCV211	G4GH9000-023_1	G4GH9000-023		(G4GH9000-023_1 X C312-17)^2		T2	HH	variable expressed	0.736063
pCV211	G4GH9000-023_1	G4GH9000-023		(G4GH9000-023_1 X C312-17)^2		T2	HH	variable expressed	0.739911
pCV211	G4GH9000-023_1	G4GH9000-023		(G4GH9000-023_1 X C312-17)^2		T2	Hh	variable expressed	0.428107
pCV211	G4GH9000-023_1	G4GH9000-023		(G4GH9000-023_1 X C312-17)^2		T2	Hh	variable expressed	0.603573
pCV211	G4GH9000-023_1	G4GH9000-023		(G4GH9000-023_1 X C312-17)^2		T2	Hh	variable expressed	0.3603
pCV211	G4GH9000-023_1	G4GH9000-023		(G4GH9000-023_1 X C312-17)^2		T2	HH	variable expressed	0.94906
pCV211	G4GH9000-023_1	G4GH9000-023		(G4GH9000-023_1 X C312-17)^2		T2	HH	variable expressed	0.827425
pCV211	G4GH9000-023_1	G4GH9000-023		(G4GH9000-023_1 X C312-17)^2		T2	Hh	variable expressed	0.419904
pCV211	G4GH9000-023_1	G4GH9000-023		(G4GH9000-023_1 X C312-17)^2		T2	HH	variable expressed	0.918096
pCV211	G4GH9000-023_1	G4GH9000-023		(G4GH9000-023_1 X C312-17)^2		T2	Hh	variable expressed	0.368235
pCV211	G4GH9000-023_1	G4GH9000-023		(G4GH9000-023_1 X C312-17)^2	*	T2	Hh	variable expressed	0.289378		*
pCV211	G4GH9000-023_1	G4GH9000-023		(G4GH9000-023_1 X C312-17)^2		T2	Hh	variable expressed	0.191852
pCV211	G4GH9000-023_1	G4GH9000-023		(G4GH9000-023_1 X C312-17)^2	*	T2	Hh	variable expressed	0.27427		*
pCV211	G4GH9000-023_1	G4GH9000-023		(G4GH9000-023_1 X C312-17)^2		T2	Hh	variable expressed	0.160683
pCV211	G4GH9000-023_1	G4GH9000-023		(G4GH9000-023_1 X C312-17)^2		T2	Hh	variable expressed	0.336609
pCV211	G4GH9000-023_1	G4GH9000-023		(G4GH9000-023_1 X C312-17)^2		T2	Hh	variable expressed	0.37978
pCV211	G4GH9000-023_1	G4GH9000-023		(G4GH9000-023_1 X C312-17)^2		T2	Hh	variable expressed	0.488917
pCV211	G4GH9000-023_1	G4GH9000-023		(G4GH9000-023_1 X C312-17)^2		T2	Hh	variable expressed	0.52505
pCV211	G4GH9000-023_1	G4GH9000-023		(G4GH9000-023_1 X C312-17)^2		T2	Hh	variable expressed	0.411767	*		*
pCV211	G4GH9000-023_1	G4GH9000-023		(G4GH9000-023_1 X C312-17)^2		T2	Hh	variable expressed	0.431406
pCV211	G4GH9000-023_1	G4GH9000-023		(G4GH9000-023_1 X C312-17)^2		T2	Hh	variable expressed	0.466941
pCV211	G4GH9000-023_1	G4GH9000-023		(G4GH9000-023_1 X C312-17)^2		T2	Hh	variable expressed	0.446797
pCV211	G4GH9000-023_1	G4GH9000-023		(G4GH9000-023_1 X C312-17)^2		T2	Hh	variable expressed	0.348654	*		*
pCV211	G4GH9000-023_1	G4GH9000-023		(G4GH9000-023_1 X C312-17)^2	*	T2	Hh	reverted expressed	0.338338
pCV211	G4GH9000-023_1	G4GH9000-023		(G4GH9000-023_1 X C312-17)^2		T2	Hh	reverted expressed	0.407209
pCV211	G4GH9000-023_1	G4GH9000-023		(G4GH9000-023_1 X C312-17)^2		T2	Hh	variable silenced	0
pCV211	G4GH9000-023_1	G4GH9000-023		(G4GH9000-023_1 X C312-17)^2		T2	Hh	reverted expressed	0.330455
pCV211	G4GH9000-023_1	G4GH9000-023		(G4GH9000-023_1 X C312-17)^2		T2	Hh	reverted expressed	0.294078
pCV211	G4GH9000-023_1	G4GH9000-023		(G4GH9000-023_1 X C312-17)^2		T2	Hh	reverted expressed	0.394896
pCV211	G4GH9000-023_1	G4GH9000-023		(G4GH9000-023_1 X C312-17)^2		T2	Hh	variable silenced	0.0128701
pCV211	G4GH9000-023_1	G4GH9000-023		(G4GH9000-023_1 X C312-17)^2		T2	Hh	reverted expressed	0.338788
pCV211	G4GH9000-023_1	G4GH9000-023		(G4GH9000-023_1 X C312-17)^2		T2	Hh	reverted expressed	0.0409288
pCV211	G4GH9000-023_1	G4GH9000-023		(G4GH9000-023_1 X C312-17)^2		T2	Hh	reverted expressed	0.511033
pCV211	G4GH9000-023_1	G4GH9000-023		(G4GH9000-023_1 X C312-17)^2		T2	Hh	reverted expressed	0.420614
pCV211	G4GH9000-023_1	G4GH9000-023		(G4GH9000-023_1 X C312-17)^2		T2	Hh	reverted expressed	0.278049
pCV211	G4GH9000-023_1	G4GH9000-023		(G4GH9000-023_1 X C312-17)^2		T2	Hh	reverted expressed	0.0458032
pCV211	G4GH9000-023_1	G4GH9000-023		(G4GH9000-023_1 X C312-17)^2		T2	Hh	reverted expressed	0.603272
pCV211	G4GH9000-023_1	G4GH9000-023		(G4GH9000-023_1 X C312-17)^2		T2	Hh	reverted expressed	0.248455
pCV211	G4GH9000-023_1	G4GH9000-023		(G4GH9000-023_1 X C312-17)^2		T2	Hh	reverted expressed	0.38274
pCV211	G4GH9000-023_1	G4GH9000-023		(G4GH9000-023_1 X C312-17)^2		T2	Hh	reverted expressed	0.248874
pCV211	G4GH9000-023_1	G4GH9000-023		(G4GH9000-023_1 X C312-17)^2	*	T2	Hh	variable silenced	0		*
pCV211	G4GH9000-023_1	G4GH9000-023		(G4GH9000-023_1 X C312-17)^2		T2	Hh	variable silenced	0.0143676
pCV211	G4GH9000-023_1	G4GH9000-023		(G4GH9000-023_1 X C312-17)^2		T2	Hh	variable silenced	0.00561419
pCV211	G4GH9000-023_1	G4GH9000-023		(G4GH9000-023_1 X C312-17)^2		T2	Hh	variable silenced	0
pCV211	G4GH9000-023_1	G4GH9000-023		(G4GH9000-023_1 X C312-17)^2		T2	Hh	variable silenced	0		*
pCV211	G4GH9000-023_1	G4GH9000-023		(G4GH9000-023_1 X C312-17)^2		T2	Hh	reverted expressed	0.319134
pCV211	G4GH9000-023_1	G4GH9000-023		(G4GH9000-023_1 X C312-17)^2		T2	Hh	variable silenced	0
pCV211	G4GH9000-023_1	G4GH9000-023		(G4GH9000-023_1 X C312-17)^2		T2	Hh	reverted expressed	0.104736
pCV211	G4GH9000-023_1	G4GH9000-023		(G4GH9000-023_1 X C312-17)^2		T2	Hh	variable silenced	0			*	*
pCV211	G4GH9000-023_1	G4GH9000-023		(G4GH9000-023_1 X C312-17)^2		T2	Hh	variable silenced	0	*
pCV211	G4GH9000-023_1	G4GH9000-023		(G4GH9000-023_1 X C312-17)^2		T2	Hh	variable silenced	0.00400169
pCV211	G4GH9000-023_1	G4GH9000-023		(G4GH9000-023_1 X C312-17)^2		T2	Hh	variable silenced	0.0138416
pCV211	G4GH9000-023_1	G4GH9000-023		(G4GH9000-023_1 X C312-17)^2		T2	Hh	variable silenced	0
pCV211	G4GH9000-023_1	G4GH9000-023		(G4GH9000-023_1 X C312-17)^2		T2	Hh	reverted expressed	0.431349
pCV211	G4GH9000-023_1	G4GH9000-023		(G4GH9000-023_1 X C312-17)^2		T2	Hh	variable silenced	0
pCV211	G4GH9000-023_1	G4GH9000-023		(G4GH9000-023_1 X C312-17)^2		T2	Hh	reverted expressed	0.14342
pCV211	G4GH9000-023_1	G4GH9000-023		(G4GH9000-023_1 X C312-17)^2		T2	Hh	reverted expressed	0.272155
pCV211	G4GH9000-023_1	G4GH9000-023		(G4GH9000-023_1 X C312-17)^2		T2	Hh	reverted expressed	0.33274
pCV211	G4GH9000-023_1	G4GH9000-023		(G4GH9000-023_1 X C312-17)^2		T2	Hh	variable silenced	0
pCV211	G4GH9000-023_1	G4GH9000-023		(G4GH9000-023_1 X C312-17)^2		T2	Hh	reverted expressed	0.0610492
pCV211	G4GH9000-023_1	G4GH9000-023		(G4GH9000-023_1 X C312-17)^2	*	T2	Hh	variable silenced	0
pCV211	G4GH9000-023_1	G4GH9000-023		(G4GH9000-023_1 X C312-17)^2		T2	Hh	variable silenced	0.0492325
pCV211	G4GH9000-023_1	G4GH9000-023		(G4GH9000-023_1 X C312-17)^2	*	T2	Hh	variable silenced	0
pCV211	G4GH9000-023_1	G4GH9000-023		(G4GH9000-023_1 X C312-17)^2		T2	Hh	reverted expressed	0.322191
pCV211	G4GH9000-023_1	G4GH9000-023		(G4GH9000-023_1 X C312-17)^2		T2	Hh	reverted expressed	0.166244
pCV211	G4GH9000-023_1	G4GH9000-023		(G4GH9000-023_1 X C312-17)^2		T2	Hh	variable silenced	0
pCV211	G4GH9000-023_1	G4GH9000-023		(G4GH9000-023_1 X C312-17)^2		T2	Hh	reverted expressed	0.407233
pCV211	G4GH9000-023_1	G4GH9000-023		(G4GH9000-023_1 X C312-17)^2		T2	Hh	reverted expressed	0.0365255
pCV211	G4GH9000-023_1	G4GH9000-023		(G4GH9000-023_1 X C312-17)^2		T2	Hh	reverted expressed	0.228804
pCV211	G4GH9000-023_1	G4GH9000-023		(G4GH9000-023_1 X C312-17)^2		T2	Hh	reverted expressed	0.26028
pCV211	G4GH9000-023_1	G4GH9000-023		(G4GH9000-023_1 X C312-17)^2		T2	Hh	variable silenced	0.00403276
pCV211	G4GH9000-023_1	G4GH9000-023		(G4GH9000-023_1 X C312-17)^2		T2	Hh	variable silenced	0.00312525
pCV211	G4GH9000-023_1	G4GH9000-023		(G4GH9000-023_1 X C312-17)^2		T2	Hh	variable silenced	0	*		*
pCV211	G4GH9000-023_1	G4GH9000-023		(G4GH9000-023_1 X C312-17)^2		T2	Hh	variable silenced	0.00486082
pCV211	G4GH9000-023_1	G4GH9000-023		(G4GH9000-023_1 X C312-17)^2		T2	Hh	reverted expressed	0.404485
pCV211	G4GH9000-023_1	G4GH9000-023		(G4GH9000-023_1 X C312-17)^2		T2	Hh	variable silenced	0
pCV211	G4GH9000-023_1	G4GH9000-023		(G4GH9000-023_1 X C312-17)^2		T2	Hh	variable silenced	0.0116639
pCV211	G4GH9000-023_1	G4GH9000-023		(G4GH9000-023_1 X C312-17)^2		T2	Hh	reverted expressed	0.0706675
pCV211	G4GH9000-023_1	G4GH9000-023		(G4GH9000-023_1 X C312-17)^2		T2	Hh	reverted expressed	0.33233
pCV211	G4GH9000-023_1	G4GH9000-023		(G4GH9000-023_1 X C312-17)^2		T2	Hh	variable silenced	0
pCV211	G4GH9000-023_1	G4GH9000-023		(G4GH9000-023_1 X C312-17)^2		T2	Hh	reverted expressed	0.461486
pCV211	G4GH9000-023_1	G4GH9000-023		(G4GH9000-023_1 X C312-17)^2		T2	Hh	variable silenced	0
pCV211	G4GH9000-023_1	G4GH9000-023		(G4GH9000-023_1 X C312-17)^2		T2	Hh	reverted expressed	0.177948
pCV211	G4GH9000-023_1	G4GH9000-023		(G4GH9000-023_1 X C312-17)^2		T2	Hh	variable silenced	0
pCV211	G4GH9000-023_1	G4GH9000-023		(G4GH9000-023_1 X C312-17)^2		T2	Hh	reverted expressed	0.349167
pCV211	G4GH9000-023_1	G4GH9000-023		(G4GH9000-023_1 X C312-17)^2		T2	Hh	variable silenced	0
pCV211	G4GH9000-023_1	G4GH9000-023		(G4GH9000-023_1 X C312-17)^2		T2	Hh	variable silenced	0.00454785
pCV211	G4GH9000-023_1	G4GH9000-023		(G4GH9000-023_1 X C312-17)^2		T2	Hh	reverted expressed	0.197043
pCV211	G4GH9000-023_1	G4GH9000-023		(G4GH9000-023_1 X C312-17)^2		T2	Hh	reverted expressed	0.326044
pCV211	G4GH9000-023_1	G4GH9000-023		(G4GH9000-023_1 X C312-17)^2		T2	Hh	reverted expressed	0.255271
pCV211	G4GH9000-023_1	G4GH9000-023		(G4GH9000-023_1 X C312-17)^2		T2	Hh	reverted expressed	0.392187
pCV211	G4GH9000-023_1	G4GH9000-023		(G4GH9000-023_1 X C312-17)^2		T2	Hh	reverted expressed	0.0581409
pCV211	G4GH9000-023_1	G4GH9000-023		(G4GH9000-023_1 X C312-17)^2		T2	Hh	variable silenced	0	*			*
pCV211	G4GH9000-023_1	G4GH9000-023		(G4GH9000-023_1 X C312-17)^2		T2	Hh	variable silenced	0
pCV211	G4GH9000-023_1	G4GH9000-023		(G4GH9000-023_1 X C312-17)^2		T2	Hh	variable silenced	0.0140462
pCV211	G4GH9000-023_1	G4GH9000-023		(G4GH9000-023_1 X C312-17)^2		T2	Hh	variable silenced	0
pCV211	G4GH9000-023_1	G4GH9000-023		(G4GH9000-023_1 X C312-17)^2		T2	Hh	reverted expressed	0.378311
pCV211	G4GH9000-023_1	G4GH9000-023		(G4GH9000-023_1 X C312-17)^2		T2	Hh	variable silenced	0.0439866
pCV211	G4GH9000-023_1	G4GH9000-023		(G4GH9000-023_1 X C312-17)^2		T2	Hh	variable silenced	0
pCV211	G4GH9000-023_1	G4GH9000-023		(G4GH9000-023_1 X C312-17)^2		T2	Hh	variable silenced	0.0349645
pCV211	G4GH9000-023_1	G4GH9000-023		(G4GH9000-023_1 X C312-17)^2		T2	Hh	variable silenced	0.0391743
pCV211	G4GH9000-023_1	G4GH9000-023		(G4GH9000-023_1 X C312-17)^2		T2	Hh	variable silenced	0.0238808
pCV211	G4GH9000-023_1	G4GH9000-023		(G4GH9000-023_1 X C312-17)^2		T2	Hh	reverted expressed	0.353195
pCV211	G4GH9000-023_1	G4GH9000-023		(G4GH9000-023_1 X C312-17)^2		T2	Hh	reverted expressed	0.380546
pCV211	G4GH9000-023_1	G4GH9000-023		(G4GH9000-023_1 X C312-17)^2		T2	Hh	variable silenced	0	*
pCV211	G4GH9000-023_1	G4GH9000-023		(G4GH9000-023_1 X C312-17)^2		T2	Hh	reverted expressed	0.145201
pCV211	G4GH9000-023_1	G4GH9000-023		(G4GH9000-023_1 X C312-17)^2		T2	Hh	reverted expressed	0.384064
pCV211	G4GH9000-023_1	G4GH9000-023		(G4GH9000-023_1 X C312-17)^2		T2	Hh	reverted expressed	0.216098
pCV211	G4GH9000-023_1	G4GH9000-023		(G4GH9000-023_1 X C312-17)^3		T3	HH	variable expressed	0.884954
pCV211	G4GH9000-023_1	G4GH9000-023		(G4GH9000-023_1 X C312-17)^3		T3	HH	variable expressed	0.80521
pCV211	G4GH9000-023_1	G4GH9000-023		(G4GH9000-023_1 X C312-17)^3		T3	HH	variable expressed	0.773898
pCV211	G4GH9000-023_1	G4GH9000-023		(G4GH9000-023_1 X C312-17)^3		T3	HH	variable expressed	0.748817
pCV211	G4GH9000-023_1	G4GH9000-023		(G4GH9000-023_1 X C312-17)^3		T3	HH	variable expressed	0.765855
pCV211	G4GH9000-023_1	G4GH9000-023		(G4GH9000-023_1 X C312-17)^3		T3	HH	variable expressed	0.889405
pCV211	G4GH9000-023_1	G4GH9000-023		(G4GH9000-023_1 X C312-17)^3		T3	HH	variable expressed	0.973141
pCV211	G4GH9000-023_1	G4GH9000-023		(G4GH9000-023_1 X C312-17)^3		T3	HH	variable expressed	0.934458
pCV211	G4GH9000-023_1	G4GH9000-023		(G4GH9000-023_1 X C312-17)^3		T3	HH	variable expressed	1.04759
pCV211	G4GH9000-023_1	G4GH9000-023		(G4GH9000-023_1 X C312-17)^3		T3	HH	variable expressed	0.841331
pCV211	G4GH9000-023_1	G4GH9000-023		(G4GH9000-023_1 X C312-17)^3		T3	HH	variable expressed	1.32559
pCV211	G4GH9000-023_1	G4GH9000-023		(G4GH9000-023_1 X C312-17)^3		T3	HH	variable expressed	0.975585
pCV211	G4GH9000-023_1	G4GH9000-023		(G4GH9000-023_1 X C312-17)^3		T3	HH	variable expressed	1.06151
pCV211	G4GH9000-023_1	G4GH9000-023		(G4GH9000-023_1 X C312-17)^3		T3	HH	variable expressed	1.18792
pCV211	G4GH9000-023_1	G4GH9000-023		(G4GH9000-023_1 X C312-17)^3		T3	HH	variable expressed	1.01794
pCV211	G4GH9000-023_1	G4GH9000-023		(G4GH9000-023_1 X C312-17)^3		T3	HH	variable expressed	0.897141
pCV211	G4GH9000-023_1	G4GH9000-023		(G4GH9000-023_1 X C312-17)^3		T3	HH	variable expressed	1.04346
pCV211	G4GH9000-023_1	G4GH9000-023		(G4GH9000-023_1 X C312-17)^3		T3	HH	variable expressed	1.07551
pCV211	G4GH9000-023_1	G4GH9000-023		(G4GH9000-023_1 X C312-17)^3		T3	HH	variable expressed	1.13435
pCV211	G4GH9000-023_1	G4GH9000-023		(G4GH9000-023_1 X C312-17)^3		T3	HH	variable expressed	1.05624
pCV211	G4GH9000-023_1	G4GH9000-023		(G4GH9000-023_1 X C312-17)^3		T3	HH	variable expressed	0.888185
pCV211	G4GH9000-023_1	G4GH9000-023		(G4GH9000-023_1 X C312-17)^3		T3	Hh	variable expressed	0.550658
pCV211	G4GH9000-023_1	G4GH9000-023		(G4GH9000-023_1 X C312-17)^3		T3	Hh	variable expressed	0.642292
pCV211	G4GH9000-023_1	G4GH9000-023		(G4GH9000-023_1 X C312-17)^3	*	T3	HH	variable expressed	0.718263
pCV211	G4GH9000-023_1	G4GH9000-023		(G4GH9000-023_1 X C312-17)^3		T3	Hh	variable expressed	0.461553
pCV211	G4GH9000-023_1	G4GH9000-023		(G4GH9000-023_1 X C312-17)^3		T3	Hh	variable expressed	0.408133
pCV211	G4GH9000-023_1	G4GH9000-023		(G4GH9000-023_1 X C312-17)^3		T3	Hh	variable expressed	0.5853
pCV211	G4GH9000-023_1	G4GH9000-023		(G4GH9000-023_1 X C312-17)^3		T3	Hh	variable expressed	0.329198
pCV211	G4GH9000-023_1	G4GH9000-023		(G4GH9000-023_1 X C312-17)^3		T3	HH	variable expressed	0.848179
pCV211	G4GH9000-023_1	G4GH9000-023		(G4GH9000-023_1 X C312-17)^3		T3	HH	variable expressed	0.889629
pCV211	G4GH9000-023_1	G4GH9000-023		(G4GH9000-023_1 X C312-17)^3		T3	HH	variable expressed	0.843097
pCV211	G4GH9000-023_1	G4GH9000-023		(G4GH9000-023_1 X C312-17)^3		T3	Hh	variable expressed	0.330903
pCV211	G4GH9000-023_1	G4GH9000-023		(G4GH9000-023_1 X C312-17)^3		T3	HH	variable expressed	1.10655
pCV211	G4GH9000-023_1	G4GH9000-023		(G4GH9000-023_1 X C312-17)^3		T3	HH	variable expressed	0.941913
pCV211	G4GH9000-023_1	G4GH9000-023		(G4GH9000-023_1 X C312-17)^3		T3	HH	variable expressed	0.742111
pCV211	G4GH9000-023_1	G4GH9000-023		(G4GH9000-023_1 X C312-17)^3		T3	HH	variable expressed	0.872997
pCV211	G4GH9000-023_1	G4GH9000-023		(G4GH9000-023_1 X C312-17)^3		T3	Hh	variable expressed	0.372651
pCV211	G4GH9000-023_1	G4GH9000-023		(G4GH9000-023_1 X C312-17)^3		T3	HH	variable expressed	0.773393
pCV211	G4GH9000-023_1	G4GH9000-023		(G4GH9000-023_1 X C312-17)^3		T3	Hh	variable expressed	0.36281
pCV211	G4GH9000-023_1	G4GH9000-023		(G4GH9000-023_1 X C312-17)^3		T3	Hh	variable expressed	0.430005
pCV211	G4GH9000-023_1	G4GH9000-023		(G4GH9000-023_1 X C312-17)^3		T3	Hh	variable expressed	0.416013
pCV211	G4GH9000-023_1	G4GH9000-023		(G4GH9000-023_1 X C312-17)^3		T3	Hh	variable expressed	0.379069
pCV211	G4GH9000-023_1	G4GH9000-023		(G4GH9000-023_1 X C312-17)^3		T3	HH	variable expressed	1.25172
pCV211	G4GH9000-023_1	G4GH9000-023		(G4GH9000-023_1 X C312-17)^3		T3	Hh	variable expressed	0.535369
pCV211	G4GH9000-023_1	G4GH9000-023		(G4GH9000-023_1 X C312-17)^3		T3	Hh	variable expressed	0.422248
pCV211	G4GH9000-023_1	G4GH9000-023		(G4GH9000-023_1 X C312-17)^3		T3	HH	variable expressed	0.893817		*
pCV211	G4GH9000-023_1	G4GH9000-023		(G4GH9000-023_1 X C312-17)^3		T3	HH	variable expressed	0.826206
pCV211	G4GH9000-023_1	G4GH9000-023		(G4GH9000-023_1 X C312-17)^3		T3	HH	variable expressed	0.91173
pCV211	G4GH9000-023_1	G4GH9000-023		(G4GH9000-023_1 X C312-17)^3		T3	HH	variable expressed	0.713632
pCV211	G4GH9000-023_1	G4GH9000-023		(G4GH9000-023_1 X C312-17)^3		T3	Hh	variable expressed	0.523814
pCV211	G4GH9000-023_1	G4GH9000-023		(G4GH9000-023_1 X C312-17)^3		T3	HH	variable expressed	0.864271
pCV211	G4GH9000-023_1	G4GH9000-023		(G4GH9000-023_1 X C312-17)^3		T3	HH	variable expressed	0.995935
pCV211	G4GH9000-023_1	G4GH9000-023		(G4GH9000-023_1 X C312-17)^3		T3	Hh	variable expressed	0.404798
pCV211	G4GH9000-023_1	G4GH9000-023		(G4GH9000-023_1 X C312-17)^3		T3	Hh	variable expressed	0.630821
pCV211	G4GH9000-023_1	G4GH9000-023		(G4GH9000-023_1 X C312-17)^3		T3	Hh	variable expressed	0.568317
pCV211	G4GH9000-023_1	G4GH9000-023		(G4GH9000-023_1 X C312-17)^3		T3	HH	variable expressed	1.10665
pCV211	G4GH9000-023_1	G4GH9000-023		(G4GH9000-023_1 X C312-17)^3		T3	HH	variable expressed	0.834266
pCV211	G4GH9000-023_1	G4GH9000-023		(G4GH9000-023_1 X C312-17)^3		T3	Hh	variable expressed	0.389024
pCV211	G4GH9000-023_1	G4GH9000-023		(G4GH9000-023_1 X C312-17)^3		T3	HH	variable expressed	0.78273
pCV211	G4GH9000-023_1	G4GH9000-023		(G4GH9000-023_1 X C312-17)^3		T3	Hh	variable expressed	0.53064
pCV211	G4GH9000-023_1	G4GH9000-023		(G4GH9000-023_1 X C312-17)^3		T3	HH	variable expressed	0.558097
pCV211	G4GH9000-023_1	G4GH9000-023		(G4GH9000-023_1 X C312-17)^3		T3	Hh	variable expressed	0.396566
pCV211	G4GH9000-023_1	G4GH9000-023		(G4GH9000-023_1 X C312-17)^3		T3	HH	variable expressed	0.512483			*
pCV211	G4GH9000-023_1	G4GH9000-023		(G4GH9000-023_1 X C312-17)^3		T3	Hh	variable expressed	0.287819
pCV211	G4GH9000-023_1	G4GH9000-023		(G4GH9000-023_1 X C312-17)^3		T3	Hh	variable expressed	0.247824
pCV211	G4GH9000-023_1	G4GH9000-023		(G4GH9000-023_1 X C312-17)^3		T3	Hh	variable expressed	0.276175
pCV211	G4GH9000-023_1	G4GH9000-023		(G4GH9000-023_1 X C312-17)^3		T3	HH	variable expressed	0.637204
pCV211	G4GH9000-023_1	G4GH9000-023		(G4GH9000-023_1 X C312-17)^3		T3	Hh	variable expressed	0.301547
pCV211	G4GH9000-023_1	G4GH9000-023		(G4GH9000-023_1 X C312-17)^3		T3	Hh	variable expressed	0.429559
pCV211	G4GH9000-023_1	G4GH9000-023		(G4GH9000-023_1 X C312-17)^3		T3	HH	variable expressed	0.63139
pCV211	G4GH9000-023_1	G4GH9000-023		(G4GH9000-023_1 X C312-17)^3		T3	Hh	variable expressed	0.298388
pCV211	G4GH9000-023_1	G4GH9000-023		(G4GH9000-023_1 X C312-17)^3		T3	HH	variable expressed	0.558315
pCV211	G4GH9000-023_1	G4GH9000-023		(G4GH9000-023_1 X C312-17)^3		T3	HH	variable expressed	0.643352
pCV211	G4GH9000-023_1	G4GH9000-023		(G4GH9000-023_1 X C312-17)^3		T3	Hh	variable expressed	0.290618
pCV211	G4GH9000-023_1	G4GH9000-023		(G4GH9000-023_1 X C312-17)^3		T3	Hh	variable expressed	0.275873
pCV211	G4GH9000-023_1	G4GH9000-023		(G4GH9000-023_1 X C312-17)^3		T3	HH	variable expressed	0.53924
pCV211	G4GH9000-023_1	G4GH9000-023		(G4GH9000-023_1 X C312-17)^3		T3	HH	variable expressed	0.787019
pCV211	G4GH9000-023_1	G4GH9000-023		(G4GH9000-023_1 X C312-17)^3		T3	Hh	variable expressed	0.304217
pCV211	G4GH9000-023_1	G4GH9000-023		(G4GH9000-023_1 X C312-17)^3		T3	HH	variable expressed	0.639945
pCV211	G4GH9000-023_1	G4GH9000-023		(G4GH9000-023_1 X C312-17)^3		T3	HH	reverted expressed	0.558395			*
pCV211	G4GH9000-023_1	G4GH9000-023		(G4GH9000-023_1 X C312-17)^3		T3	Hh	reverted expressed	0.354875
pCV211	G4GH9000-023_1	G4GH9000-023		(G4GH9000-023_1 X C312-17)^3		T3	HH	reverted expressed	0.263485		*
pCV211	G4GH9000-023_1	G4GH9000-023		(G4GH9000-023_1 X C312-17)^3		T3	Hh	reverted expressed	0.209934
pCV211	G4GH9000-023_1	G4GH9000-023		(G4GH9000-023_1 X C312-17)^3		T3	Hh	reverted expressed	0.180152
pCV211	G4GH9000-023_1	G4GH9000-023		(G4GH9000-023_1 X C312-17)^3		T3	Hh	reverted expressed	0.263566
pCV211	G4GH9000-023_1	G4GH9000-023		(G4GH9000-023_1 X C312-17)^3		T3	Hh	reverted expressed	0.264801
pCV211	G4GH9000-023_1	G4GH9000-023		(G4GH9000-023_1 X C312-17)^3		T3	HH	reverted expressed	0.580174
pCV211	G4GH9000-023_1	G4GH9000-023		(G4GH9000-023_1 X C312-17)^3		T3	Hh	reverted expressed	0.232688
pCV211	G4GH9000-023_1	G4GH9000-023		(G4GH9000-023_1 X C312-17)^3		T3	Hh	reverted expressed	0.23303
pCV211	G4GH9000-023_1	G4GH9000-023		(G4GH9000-023_1 X C312-17)^3	*	T3	HH	variable silenced	0.0693683		*	*
pCV211	G4GH9000-023_1	G4GH9000-023		(G4GH9000-023_1 X C312-17)^3		T3	Hh	reverted expressed	0.490688
pCV211	G4GH9000-023_1	G4GH9000-023		(G4GH9000-023_1 X C312-17)^3		T3	HH	reverted expressed	0.494307
pCV211	G4GH9000-023_1	G4GH9000-023		(G4GH9000-023_1 X C312-17)^3		T3	Hh	reverted expressed	0.278097
pCV211	G4GH9000-023_1	G4GH9000-023		(G4GH9000-023_1 X C312-17)^3		T3	Hh	reverted expressed	0.327614
pCV211	G4GH9000-023_1	G4GH9000-023		(G4GH9000-023_1 X C312-17)^3		T3	HH	reverted expressed	1.0911
pCV211	G4GH9000-023_1	G4GH9000-023		(G4GH9000-023_1 X C312-17)^3		T3	HH	reverted expressed	0.968373
pCV211	G4GH9000-023_1	G4GH9000-023		(G4GH9000-023_1 X C312-17)^3		T3	Hh	reverted expressed	0.524323
pCV211	G4GH9000-023_1	G4GH9000-023		(G4GH9000-023_1 X C312-17)^3		T3	Hh	reverted expressed	0.533812
pCV211	G4GH9000-023_1	G4GH9000-023		(G4GH9000-023_1 X C312-17)^3		T3	HH	reverted expressed	1.0221
pCV211	G4GH9000-023_1	G4GH9000-023		(G4GH9000-023_1 X C312-17)^3		T3	Hh	variable silenced	0.0115699
pCV211	G4GH9000-023_1	G4GH9000-023		(G4GH9000-023_1 X C312-17)^3		T3	Hh	reverted expressed	0.520914
pCV211	G4GH9000-023_1	G4GH9000-023		(G4GH9000-023_1 X C312-17)^3		T3	Hh	reverted expressed	0.511945
pCV211	G4GH9000-023_1	G4GH9000-023		(G4GH9000-023_1 X C312-17)^3		T3	HH	reverted expressed	0.895496
pCV211	G4GH9000-023_1	G4GH9000-023		(G4GH9000-023_1 X C312-17)^3		T3	HH	reverted expressed	0.718739
pCV211	G4GH9000-023_1	G4GH9000-023		(G4GH9000-023_1 X C312-17)^3		T3	HH	reverted expressed	0.589217
pCV211	G4GH9000-023_1	G4GH9000-023		(G4GH9000-023_1 X C312-17)^3		T3	HH	reverted expressed	0.0513236
pCV211	G4GH9000-023_1	G4GH9000-023		(G4GH9000-023_1 X C312-17)^3		T3	HH	reverted expressed	0.429712
pCV211	G4GH9000-023_1	G4GH9000-023		(G4GH9000-023_1 X C312-17)^3		T3	HH	reverted expressed	0.0810122
pCV211	G4GH9000-023_1	G4GH9000-023		(G4GH9000-023_1 X C312-17)^3		T3	Hh	reverted expressed	0.391819
pCV211	G4GH9000-023_1	G4GH9000-023		(G4GH9000-023_1 X C312-17)^3		T3	Hh	variable silenced	0
pCV211	G4GH9000-023_1	G4GH9000-023		(G4GH9000-023_1 X C312-17)^3		T3	Hh	variable silenced	0
pCV211	G4GH9000-023_1	G4GH9000-023		(G4GH9000-023_1 X C312-17)^3		T3	HH	reverted expressed	0.698917
pCV211	G4GH9000-023_1	G4GH9000-023		(G4GH9000-023_1 X C312-17)^3		T3	Hh	reverted expressed	0.304153
pCV211	G4GH9000-023_1	G4GH9000-023		(G4GH9000-023_1 X C312-17)^3		T3	Hh	variable silenced	0.0244698
pCV211	G4GH9000-023_1	G4GH9000-023		(G4GH9000-023_1 X C312-17)^4		T4	HH	variable expressed	0.51623
pCV211	G4GH9000-023_1	G4GH9000-023		(G4GH9000-023_1 X C312-17)^4		T4	HH	variable expressed	0.554095
pCV211	G4GH9000-023_1	G4GH9000-023		(G4GH9000-023_1 X C312-17)^4		T4	HH	variable expressed	0.646493
pCV211	G4GH9000-023_1	G4GH9000-023		(G4GH9000-023_1 X C312-17)^4		T4	HH	variable expressed	0.69433
pCV211	G4GH9000-023_1	G4GH9000-023		(G4GH9000-023_1 X C312-17)^4	*	T4	HH	variable expressed	0.551276				*
pCV211	G4GH9000-023_1	G4GH9000-023		(G4GH9000-023_1 X C312-17)^4		T4	HH	variable expressed	0.745901
pCV211	G4GH9000-023_1	G4GH9000-023		(G4GH9000-023_1 X C312-17)^4		T4	HH	variable expressed	0.356207
pCV211	G4GH9000-023_1	G4GH9000-023		(G4GH9000-023_1 X C312-17)^4		T4	HH	variable expressed	0.6109
pCV211	G4GH9000-023_1	G4GH9000-023		(G4GH9000-023_1 X C312-17)^4		T4	HH	variable expressed	0.603822
pCV211	G4GH9000-023_1	G4GH9000-023		(G4GH9000-023_1 X C312-17)^4		T4	HH	variable expressed	0.500723
pCV211	G4GH9000-023_1	G4GH9000-023		(G4GH9000-023_1 X C312-17)^4		T4	HH	variable expressed	0.27414				*
pCV211	G4GH9000-023_1	G4GH9000-023		(G4GH9000-023_1 X C312-17)^4		T4	HH	variable expressed	0.721124
pCV211	G4GH9000-023_1	G4GH9000-023		(G4GH9000-023_1 X C312-17)^4		T4	HH	variable expressed	0.587179
pCV211	G4GH9000-023_1	G4GH9000-023		(G4GH9000-023_1 X C312-17)^4		T4	HH	variable expressed	0.892281
pCV211	G4GH9000-023_1	G4GH9000-023		(G4GH9000-023_1 X C312-17)^4		T4	HH	variable expressed	0.763329
pCV211	G4GH9000-023_1	G4GH9000-023		(G4GH9000-023_1 X C312-17)^4		T4	HH	variable expressed	0.883104
pCV211	G4GH9000-023_1	G4GH9000-023		(G4GH9000-023_1 X C312-17)^4	*	T4	HH	variable expressed	0.887502
pCV211	G4GH9000-023_1	G4GH9000-023		(G4GH9000-023_1 X C312-17)^4		T4	HH	variable expressed	0.487772
pCV211	G4GH9000-023_1	G4GH9000-023		(G4GH9000-023_1 X C312-17)^4	*	T4	HH	variable expressed	0.440579
pCV211	G4GH9000-023_1	G4GH9000-023		(G4GH9000-023_1 X C312-17)^4		T4	HH	variable expressed	0.622165
pCV211	G4GH9000-023_1	G4GH9000-023		(G4GH9000-023_1 X C312-17)^4		T4	HH	reverted expressed	0.299145
pCV211	G4GH9000-023_1	G4GH9000-023		(G4GH9000-023_1 X C312-17)^4		T4	HH	reverted expressed	0.202609
pCV211	G4GH9000-023_1	G4GH9000-023		(G4GH9000-023_1 X C312-17)^4		T4	HH	reverted expressed	0.378844
pCV211	G4GH9000-023_1	G4GH9000-023		(G4GH9000-023_1 X C312-17)^4	*	T4	HH	reverted expressed	0.573899
pCV211	G4GH9000-023_1	G4GH9000-023		(G4GH9000-023_1 X C312-17)^4	*	T4	HH	variable silenced	0.0639313
pCV211	G4GH9000-023_1	G4GH9000-023		(G4GH9000-023_1 X C312-17)^4		T4	HH	reverted expressed	0.398729
pCV211	G4GH9000-023_1	G4GH9000-023		(G4GH9000-023_1 X C312-17)^4		T4	HH	reverted expressed	0.428952
pCV211	G4GH9000-023_1	G4GH9000-023		(G4GH9000-023_1 X C312-17)^4		T4	HH	reverted expressed	0.49143
pCV211	G4GH9000-023_1	G4GH9000-023		(G4GH9000-023_1 X C312-17)^4		T4	HH	reverted expressed	0.277105
pCV211	G4GH9000-023_1	G4GH9000-023		(G4GH9000-023_1 X C312-17)^4		T4	HH	reverted expressed	0.179944
pCV211	G4GH9000-023_1	G4GH9000-023		(G4GH9000-023_1 X C312-17)^5		T5	HH	variable expressed	0.971362
pCV211	G4GH9000-023_1	G4GH9000-023		(G4GH9000-023_1 X C312-17)^5		T5	HH	variable expressed	0.963502
pCV211	G4GH9000-023_1	G4GH9000-023		(G4GH9000-023_1 X C312-17)^5		T5	HH	variable expressed	0.892493
pCV211	G4GH9000-023_1	G4GH9000-023		(G4GH9000-023_1 X C312-17)^5		T5	HH	variable expressed	0.827892
pCV211	G4GH9000-023_1	G4GH9000-023		(G4GH9000-023_1 X C312-17)^5		T5	HH	variable expressed	0.899993
pCV211	G4GH9000-023_1	G4GH9000-023		(G4GH9000-023_1 X C312-17)^5		T5	HH	variable expressed	0.9109
pCV211	G4GH9000-023_1	G4GH9000-023		(G4GH9000-023_1 X C312-17)^5		T5	HH	variable expressed	0.603758
pCV211	G4GH9000-023_1	G4GH9000-023		(G4GH9000-023_1 X C312-17)^5		T5	HH	variable expressed	0.764597
pCV211	G4GH9000-023_1	G4GH9000-023		(G4GH9000-023_1 X C312-17)^5		T5	HH	variable expressed	0.669778
pCV211	G4GH9000-023_1	G4GH9000-023		(G4GH9000-023_1 X C312-17)^5		T5	HH	variable expressed	0.541837
pCV211	G4GH9000-023_1	G4GH9000-023		(G4GH9000-023_1 X C312-17)^5		T5	HH	variable expressed	0.979013
pCV211	G4GH9000-023_1	G4GH9000-023		(G4GH9000-023_1 X C312-17)^5		T5	HH	variable expressed	0.999166
pCV211	G4GH9000-023_1	G4GH9000-023		(G4GH9000-023_1 X C312-17)^5		T5	HH	variable expressed	0.802319
pCV211	G4GH9000-023_1	G4GH9000-023		(G4GH9000-023_1 X C312-17)^5		T5	HH	variable expressed	0.841595
pCV211	G4GH9000-023_1	G4GH9000-023		(G4GH9000-023_1 X C312-17)^5		T5	HH	variable expressed	0.786125
pCV211	G4GH9000-023_1	G4GH9000-023		(G4GH9000-023_1 X C312-17)^5		T5	HH	variable expressed	0.868584
pCV211	G4GH9000-023_1	G4GH9000-023		(G4GH9000-023_1 X C312-17)^5		T5	HH	variable expressed	1.03933
pCV211	G4GH9000-023_1	G4GH9000-023		(G4GH9000-023_1 X C312-17)^5		T5	HH	variable expressed	0.941871
pCV211	G4GH9000-023_1	G4GH9000-023		(G4GH9000-023_1 X C312-17)^5		T5	HH	variable expressed	0.858112
pCV211	G4GH9000-023_1	G4GH9000-023		(G4GH9000-023_1 X C312-17)^5		T5	HH	variable expressed	0.932465
pCV211	G4GH9000-023_1	G4GH9000-023		(G4GH9000-023_1 X C312-17)^5		T5	HH	variable expressed	1.14073
pCV211	G4GH9000-023_1	G4GH9000-023		(G4GH9000-023_1 X C312-17)^5		T5	HH	variable expressed	0.904689
pCV211	G4GH9000-023_1	G4GH9000-023		(G4GH9000-023_1 X C312-17)^5		T5	HH	variable expressed	1.47603
pCV211	G4GH9000-023_1	G4GH9000-023		(G4GH9000-023_1 X C312-17)^5		T5	HH	variable expressed	1.06569
pCV211	G4GH9000-023_1	G4GH9000-023		(G4GH9000-023_1 X C312-17)^5		T5	HH	variable expressed	0.777967
pCV211	G4GH9000-023_1	G4GH9000-023		(G4GH9000-023_1 X C312-17)^5		T5	HH	variable expressed	0.704162
pCV211	G4GH9000-023_1	G4GH9000-023		(G4GH9000-023_1 X C312-17)^5		T5	HH	variable expressed	0.911816
pCV211	G4GH9000-023_1	G4GH9000-023		(G4GH9000-023_1 X C312-17)^5		T5	HH	variable expressed	0.714962
pCV211	G4GH9000-023_1	G4GH9000-023		(G4GH9000-023_1 X C312-17)^5		T5	HH	variable expressed	0.789166
pCV211	G4GH9000-023_1	G4GH9000-023		(G4GH9000-023_1 X C312-17)^5		T5	HH	variable expressed	0.909159
pCV211	G4GH9000-023_1	G4GH9000-023		(G4GH9000-023_1 X C312-17)^5		T5	HH	variable expressed	0.730217
pCV211	G4GH9000-023_1	G4GH9000-023		(G4GH9000-023_1 X C312-17)^5		T5	HH	variable expressed	0.585666
pCV211	G4GH9000-023_1	G4GH9000-023		(G4GH9000-023_1 X C312-17)^5		T5	HH	variable expressed	0.742698
pCV211	G4GH9000-023_1	G4GH9000-023		(G4GH9000-023_1 X C312-17)^5		T5	HH	variable expressed	0.658308
pCV211	G4GH9000-023_1	G4GH9000-023		(G4GH9000-023_1 X C312-17)^5		T5	HH	variable expressed	0.67696
pCV211	G4GH9000-023_1	G4GH9000-023		(G4GH9000-023_1 X C312-17)^5		T5	HH	variable expressed	0.326667
pCV211	G4GH9000-023_1	G4GH9000-023		(G4GH9000-023_1 X C312-17)^5		T5	HH	variable expressed	0.645823
pCV211	G4GH9000-023_1	G4GH9000-023		(G4GH9000-023_1 X C312-17)^5		T5	HH	variable expressed	0.504855
pCV211	G4GH9000-023_1	G4GH9000-023		(G4GH9000-023_1 X C312-17)^5		T5	HH	variable expressed	0.641851
pCV211	G4GH9000-023_1	G4GH9000-023		(G4GH9000-023_1 X C312-17)^5		T5	HH	variable expressed	0.449677
pCV211	G4GH9000-023_1	G4GH9000-023		(G4GH9000-023_1 X C312-17)^5		T5	HH	reverted expressed	0.552638
pCV211	G4GH9000-023_1	G4GH9000-023		(G4GH9000-023_1 X C312-17)^5		T5	HH	reverted expressed	0.785364
pCV211	G4GH9000-023_1	G4GH9000-023		(G4GH9000-023_1 X C312-17)^5		T5	HH	reverted expressed	0.5965
pCV211	G4GH9000-023_1	G4GH9000-023		(G4GH9000-023_1 X C312-17)^5		T5	HH	reverted expressed	0.698591
pCV211	G4GH9000-023_1	G4GH9000-023		(G4GH9000-023_1 X C312-17)^5		T5	HH	reverted expressed	0.550024
pCV211	G4GH9000-023_1	G4GH9000-023		(G4GH9000-023_1 X C312-17)^5		T5	HH	reverted expressed	0.559681
pCV211	G4GH9000-023_1	G4GH9000-023		(G4GH9000-023_1 X C312-17)^5		T5	HH	reverted expressed	0.788352
pCV211	G4GH9000-023_1	G4GH9000-023		(G4GH9000-023_1 X C312-17)^5		T5	HH	reverted expressed	0.726812
pCV211	G4GH9000-023_1	G4GH9000-023		(G4GH9000-023_1 X C312-17)^5		T5	HH	reverted expressed	0.571134
pCV211	G4GH9000-023_1	G4GH9000-023		(G4GH9000-023_1 X C312-17)^5		T5	HH	reverted expressed	0.723859
pCV211		G4GH9000-023	2	G4GH9000-023_2	*	T0	Hh		NA
pCV211	G4GH9000-023_2	G4GH9000-023		(G4GH9000-023_2 X C312-17)		T1	Hh	stable expressed	0.563755
pCV211	G4GH9000-023_2	G4GH9000-023		(G4GH9000-023_2 X C312-17)	*	T1	Hh	stable expressed	0.986134
pCV211	G4GH9000-023_2	G4GH9000-023		(G4GH9000-023_2 X C312-17)		T1	Hh	stable expressed	0.757609
pCV211	G4GH9000-023_2	G4GH9000-023		(G4GH9000-023_2 X C312-17)		T1	Hh	stable expressed	0.891076
pCV211	G4GH9000-023_2	G4GH9000-023		(G4GH9000-023_2 X C312-17)^2		T2	Hh	stable expressed	0.283255		*
pCV211	G4GH9000-023_2	G4GH9000-023		(G4GH9000-023_2 X C312-17)^2		T2	Hh	stable expressed	0.391985
pCV211	G4GH9000-023_2	G4GH9000-023		(G4GH9000-023_2 X C312-17)^2	*	T2	Hh	stable expressed	0.383046		*
pCV211	G4GH9000-023_2	G4GH9000-023		(G4GH9000-023_2 X C312-17)^2	*	T2	Hh	stable expressed	0.351093
pCV211	G4GH9000-023_2	G4GH9000-023		(G4GH9000-023_2 X C312-17)^2		T2	Hh	stable expressed	0.45776
pCV211	G4GH9000-023_2	G4GH9000-023		(G4GH9000-023_2 X C312-17)^2		T2	Hh	stable expressed	0.500232
pCV211	G4GH9000-023_2	G4GH9000-023		(G4GH9000-023_2 X C312-17)^2		T2	Hh	stable expressed	0.565508	*		*	*
pCV211	G4GH9000-023_2	G4GH9000-023		(G4GH9000-023_2 X C312-17)^2		T2	Hh	stable expressed	0.4975
pCV211	G4GH9000-023_2	G4GH9000-023		(G4GH9000-023_2 X C312-17)^2		T2	Hh	stable expressed	0.390831
pCV211	G4GH9000-023_2	G4GH9000-023		(G4GH9000-023_2 X C312-17)^2		T2	Hh	stable expressed	0.327925	*		*
pCV211	G4GH9000-023_2	G4GH9000-023		(G4GH9000-023_2 X C312-17)^2		T2	Hh	stable expressed	0.294587
pCV211	G4GH9000-023_2	G4GH9000-023		(G4GH9000-023_2 X C312-17)^3		T3	HH	stable expressed	0.99767
pCV211	G4GH9000-023_2	G4GH9000-023		(G4GH9000-023_2 X C312-17)^3		T3	Hh	stable expressed	0.632657
pCV211	G4GH9000-023_2	G4GH9000-023		(G4GH9000-023_2 X C312-17)^3		T3	Hh	stable expressed	0.448569
pCV211	G4GH9000-023_2	G4GH9000-023		(G4GH9000-023_2 X C312-17)^3		T3	Hh	stable expressed	0.477122
pCV211	G4GH9000-023_2	G4GH9000-023		(G4GH9000-023_2 X C312-17)^3		T3	Hh	stable expressed	0.560446
pCV211	G4GH9000-023_2	G4GH9000-023		(G4GH9000-023_2 X C312-17)^3		T3	Hh	stable expressed	0.372451
pCV211	G4GH9000-023_2	G4GH9000-023		(G4GH9000-023_2 X C312-17)^3		T3	Hh	stable expressed	0.519752
pCV211	G4GH9000-023_2	G4GH9000-023		(G4GH9000-023_2 X C312-17)^3		T3	Hh	stable expressed	0.572256
pCV211	G4GH9000-023_2	G4GH9000-023		(G4GH9000-023_2 X C312-17)^3		T3	Hh	stable expressed	0.469179
pCV211	G4GH9000-023_2	G4GH9000-023		(G4GH9000-023_2 X C312-17)^3	*	T3	HH	stable expressed	1.32704
pCV211	G4GH9000-023_2	G4GH9000-023		(G4GH9000-023_2 X C312-17)^3		T3	HH	stable expressed	0.91813		*	*	*
pCV211	G4GH9000-023_2	G4GH9000-023		(G4GH9000-023_2 X C312-17)^3		T3	HH	stable expressed	1.29179
pCV211	G4GH9000-023_2	G4GH9000-023		(G4GH9000-023_2 X C312-17)^3		T3	Hh	stable expressed	0.428761
pCV211	G4GH9000-023_2	G4GH9000-023		(G4GH9000-023_2 X C312-17)^3		T3	Hh	stable expressed	0.448488
pCV211	G4GH9000-023_2	G4GH9000-023		(G4GH9000-023_2 X C312-17)^3		T3	Hh	stable expressed	0.35455
pCV211	G4GH9000-023_2	G4GH9000-023		(G4GH9000-023_2 X C312-17)^3		T3	HH	stable expressed	0.84678
pCV211	G4GH9000-023_2	G4GH9000-023		(G4GH9000-023_2 X C312-17)^3		T3	HH	stable expressed	0.87301
pCV211	G4GH9000-023_2	G4GH9000-023		(G4GH9000-023_2 X C312-17)^3		T3	HH	stable expressed	0.705465
pCV211	G4GH9000-023_2	G4GH9000-023		(G4GH9000-023_2 X C312-17)^3		T3	Hh	stable expressed	0.307044
pCV211	G4GH9000-023_2	G4GH9000-023		(G4GH9000-023_2 X C312-17)^3		T3	HH	stable expressed	0.637171
pCV211	G4GH9000-023_2	G4GH9000-023		(G4GH9000-023_2 X C312-17)^3		T3	Hh	stable expressed	0.343609
pCV211	G4GH9000-023_2	G4GH9000-023		(G4GH9000-023_2 X C312-17)^3		T3	HH	stable expressed	1.02249
pCV211	G4GH9000-023_2	G4GH9000-023		(G4GH9000-023_2 X C312-17)^3		T3	Hh	stable expressed	0.347179
pCV211	G4GH9000-023_2	G4GH9000-023		(G4GH9000-023_2 X C312-17)^3		T3	HH	stable expressed	0.593865
pCV211	G4GH9000-023_2	G4GH9000-023		(G4GH9000-023_2 X C312-17)^3		T3	Hh	stable expressed	0.342475
pCV211	G4GH9000-023_2	G4GH9000-023		(G4GH9000-023_2 X C312-17)^3		T3	Hh	stable expressed	0.33418
pCV211	G4GH9000-023_2	G4GH9000-023		(G4GH9000-023_2 X C312-17)^3		T3	Hh	stable expressed	0.294235
pCV211	G4GH9000-023_2	G4GH9000-023		(G4GH9000-023_2 X C312-17)^3		T3	Hh	stable expressed	0.413158
pCV211	G4GH9000-023_2	G4GH9000-023		(G4GH9000-023_2 X C312-17)^3		T3	Hh	stable expressed	0.35373
pCV211	G4GH9000-023_2	G4GH9000-023		(G4GH9000-023_2 X C312-17)^3		T3	HH	stable expressed	0.767403
pCV211	G4GH9000-023_2	G4GH9000-023		(G4GH9000-023_2 X C312-17)^3		T3	HH	stable expressed	0.678011
pCV211	G4GH9000-023_2	G4GH9000-023		(G4GH9000-023_2 X C312-17)^3		T3	HH	stable expressed	0.667513
pCV211	G4GH9000-023_2	G4GH9000-023		(G4GH9000-023_2 X C312-17)^3		T3	Hh	stable expressed	0.353055
pCV211	G4GH9000-023_2	G4GH9000-023		(G4GH9000-023_2 X C312-17)^4		T4	HH	stable expressed	0.389793
pCV211	G4GH9000-023_2	G4GH9000-023		(G4GH9000-023_2 X C312-17)^4		T4	HH	stable expressed	0.32114
pCV211	G4GH9000-023_2	G4GH9000-023		(G4GH9000-023_2 X C312-17)^4		T4	HH	stable expressed	0.749887
pCV211	G4GH9000-023_2	G4GH9000-023		(G4GH9000-023_2 X C312-17)^4		T4	HH	stable expressed	0.348292
pCV211	G4GH9000-023_2	G4GH9000-023		(G4GH9000-023_2 X C312-17)^4	*	T4	HH	stable expressed	0.589004				*
pCV211	G4GH9000-023_2	G4GH9000-023		(G4GH9000-023_2 X C312-17)^5		T5	HH	stable expressed	0.938627
pCV211	G4GH9000-023_2	G4GH9000-023		(G4GH9000-023_2 X C312-17)^5		T5	HH	stable expressed	1.29
pCV211	G4GH9000-023_2	G4GH9000-023		(G4GH9000-023_2 X C312-17)^5		T5	HH	stable expressed	1.10842
pCV211	G4GH9000-023_2	G4GH9000-023		(G4GH9000-023_2 X C312-17)^5		T5	HH	stable expressed	1.07527
pCV211	G4GH9000-023_2	G4GH9000-023		(G4GH9000-023_2 X C312-17)^5		T5	HH	stable expressed	0.885924
pCV211	G4GH9000-023_2	G4GH9000-023		(G4GH9000-023_2 X C312-17)^5		T5	HH	stable expressed	0.953715
pCV211	G4GH9000-023_2	G4GH9000-023		(G4GH9000-023_2 X C312-17)^5		T5	HH	stable expressed	0.743418
pCV211	G4GH9000-023_2	G4GH9000-023		(G4GH9000-023_2 X C312-17)^5		T5	HH	stable expressed	0.508861
pCV211	G4GH9000-023_2	G4GH9000-023		(G4GH9000-023_2 X C312-17)^5		T5	HH	stable expressed	0.857068
pCV211	G4GH9000-023_2	G4GH9000-023		(G4GH9000-023_2 X C312-17)^5		T5	HH	stable expressed	0.683395
pCV260		G4GH9044-025	1	G4GH9044-025_1	*	T0	Hh		0
pCV260	G4GH9044-025_1	G4GH9044-025		G4GH9044-025_1^2	*	T1	HH	variable silenced	0
pCV260	G4GH9044-025_1	G4GH9044-025		G4GH9044-025_1^2		T1	Hh	variable silenced	0
pCV260	G4GH9044-025_1	G4GH9044-025		G4GH9044-025_1^2		T1	Hh	variable silenced	0
pCV260	G4GH9044-025_1	G4GH9044-025		G4GH9044-025_1^2		T1	Hh	variable silenced	0
pCV260	G4GH9044-025_1	G4GH9044-025		G4GH9044-025_1^2	*	T1	Hh	variable expressed	0.0269601
pCV260	G4GH9044-025_1	G4GH9044-025		G4GH9044-025_1^2		T1	HH	variable silenced	0
pCV260	G4GH9044-025_1	G4GH9044-025		G4GH9044-025_1^2		T1	HH	variable silenced	0
pCV260	G4GH9044-025_1	G4GH9044-025		G4GH9044-025_1^2		T1	Hh	variable expressed	0.184		*	*
pCV260	G4GH9044-025_1	G4GH9044-025		G4GH9044-025_1^2		T1	Hh	variable silenced	0
pCV260	G4GH9044-025_1	G4GH9044-025		G4GH9044-025_1^2		T1	Hh	variable silenced	0
pCV260	G4GH9044-025_1	G4GH9044-025		G4GH9044-025_1^2		T1	HH	variable silenced	0
pCV260	G4GH9044-025_1	G4GH9044-025		G4GH9044-025_1^2		T1	Hh	variable silenced	0
pCV260	G4GH9044-025_1	G4GH9044-025		G4GH9044-025_1^2		T1	Hh	variable silenced	0
pCV260	G4GH9044-025_1	G4GH9044-025		G4GH9044-025_1^2		T1	HH	variable silenced	0
pCV260	G4GH9044-025_1	G4GH9044-025		G4GH9044-025_1^2		T1	HH	variable silenced	0	*	*
pCV260	G4GH9044-025_1	G4GH9044-025		G4GH9044-025_1^2		T1	HH	variable silenced	0
pCV260	G4GH9044-025_1	G4GH9044-025		G4GH9044-025_1^2		T1	Hh	variable expressed	0.006
pCV260	G4GH9044-025_1	G4GH9044-025		G4GH9044-025_1^2		T1	Hh	variable silenced	0
pCV260	G4GH9044-025_1	G4GH9044-025		G4GH9044-025_1^2		T1	Hh	variable silenced	0
pCV260	G4GH9044-025_1	G4GH9044-025		G4GH9044-025_1^2		T1	HH	variable expressed	0.011
pCV260	G4GH9044-025_1	G4GH9044-025		G4GH9044-025_1^2		T1	Hh	variable silenced	0
pCV260	G4GH9044-025_1	G4GH9044-025		G4GH9044-025_1^2		T1	HH	variable silenced	0
pCV260	G4GH9044-025_1	G4GH9044-025		G4GH9044-025_1^2		T1	Hh	variable silenced	0.004
pCV260	G4GH9044-025_1	G4GH9044-025		G4GH9044-025_1^2		T1	HH	variable silenced	0
pCV260	G4GH9044-025_1	G4GH9044-025		G4GH9044-025_1^2		T1	HH	variable silenced	0
pCV260	G4GH9044-025_1	G4GH9044-025		G4GH9044-025_1^3		T2	HH	variable expressed	0.0204556
pCV260	G4GH9044-025_1	G4GH9044-025		G4GH9044-025_1^3		T2	Hh	variable expressed	0.00881111
pCV260	G4GH9044-025_1	G4GH9044-025		G4GH9044-025_1^3		T2	Hh	variable expressed	0.0299432
pCV260	G4GH9044-025_1	G4GH9044-025		G4GH9044-025_1^3		T2	HH	variable expressed	0.0402264
pCV260	G4GH9044-025_1	G4GH9044-025		G4GH9044-025_1^3		T2	Hh	variable expressed	0.0189867
pCV260	G4GH9044-025_1	G4GH9044-025		G4GH9044-025_1^3		T2	Hh	variable expressed	0.0224401
pCV260	G4GH9044-025_1	G4GH9044-025		G4GH9044-025_1^3		T2	HH	variable expressed	0.0624995
pCV260	G4GH9044-025_1	G4GH9044-025		G4GH9044-025_1^3		T2	Hh	variable expressed	0.0262176
pCV260	G4GH9044-025_1	G4GH9044-025		G4GH9044-025_1^3		T2	HH	variable expressed	0.0457453
pCV260	G4GH9044-025_1	G4GH9044-025		G4GH9044-025_1^3		T2	HH	reverted silenced	0.000513589
pCV260	G4GH9044-025_1	G4GH9044-025		G4GH9044-025_1^3		T2	HH	reverted expressed	0.043			*
pCV260	G4GH9044-025_1	G4GH9044-025		G4GH9044-025_1^3		T2	HH	variable silenced	0
pCV260	G4GH9044-025_1	G4GH9044-025		G4GH9044-025_1^3		T2	HH	variable silenced	0
pCV260	G4GH9044-025_1	G4GH9044-025		G4GH9044-025_1^3		T2	HH	variable silenced	0
pCV260	G4GH9044-025_1	G4GH9044-025		G4GH9044-025_1^3	*	T2	HH	variable silenced	0	*
pCV260	G4GH9044-025_1	G4GH9044-025		G4GH9044-025_1^3		T2	HH	variable silenced	0
pCV260	G4GH9044-025_1	G4GH9044-025		G4GH9044-025_1^3		T2	HH	variable silenced	0
pCV260	G4GH9044-025_1	G4GH9044-025		G4GH9044-025_1^3		T2	HH	variable silenced	0
pCV260	G4GH9044-025_1	G4GH9044-025		G4GH9044-025_1^3		T2	HH	reverted expressed	0.02
pCV260	G4GH9044-025_1	G4GH9044-025		G4GH9044-025_1^3		T2	HH	reverted expressed	0.011				*
pCV260	G4GH9044-025_1	G4GH9044-025		G4GH9044-025_1^4		T3	HH	reverted expressed	0.044
pCV260	G4GH9044-025_1	G4GH9044-025		G4GH9044-025_1^4		T3	HH	reverted expressed	0.042
pCV260	G4GH9044-025_1	G4GH9044-025		G4GH9044-025_1^4		T3	HH	reverted expressed	0.015
pCV260	G4GH9044-025_1	G4GH9044-025		G4GH9044-025_1^4	*	T3	HH	reverted expressed	0.028				*
pCV260	G4GH9044-025_1	G4GH9044-025		G4GH9044-025_1^4		T3	HH	reverted expressed	0.059
pCV260	G4GH9044-025_1	G4GH9044-025		G4GH9044-025_1^4		T3	HH	reverted expressed	0.066
pCV260	G4GH9044-025_1	G4GH9044-025		G4GH9044-025_1^4		T3	HH	reverted expressed	0.06
pCV260	G4GH9044-025_1	G4GH9044-025		G4GH9044-025_1^4	*	T3	HH	variable silenced	0.005
pCV260	G4GH9044-025_1	G4GH9044-025		G4GH9044-025_1^4		T3	HH	reverted expressed	0.057
pCV260	G4GH9044-025_1	G4GH9044-025		G4GH9044-025_1^4		T3	HH	reverted expressed	0.021
pCV260	G4GH9044-025_1	G4GH9044-025		G4GH9044-025_1^5		T4	HH	variable expressed	0.0383556
pCV260	G4GH9044-025_1	G4GH9044-025		G4GH9044-025_1^5		T4	HH	variable expressed	0.0223352
pCV260	G4GH9044-025_1	G4GH9044-025		G4GH9044-025_1^5		T4	HH	variable expressed	0.0258291
pCV260	G4GH9044-025_1	G4GH9044-025		G4GH9044-025_1^5		T4	HH	variable expressed	0.0311935
pCV260	G4GH9044-025_1	G4GH9044-025		G4GH9044-025_1^5		T4	HH	variable expressed	0.0492406
pCV260	G4GH9044-025_1	G4GH9044-025		G4GH9044-025_1^5		T4	HH	variable expressed	0.0201802
pCV260	G4GH9044-025_1	G4GH9044-025		G4GH9044-025_1^5		T4	HH	variable expressed	0.0375703
pCV260	G4GH9044-025_1	G4GH9044-025		G4GH9044-025_1^5		T4	HH	reverted expressed	0.0340837
pCV260	G4GH9044-025_1	G4GH9044-025		G4GH9044-025_1^5		T4	HH	reverted expressed	0.0130861
pCV260	G4GH9044-025_1	G4GH9044-025		G4GH9044-025_1^5		T4	HH	reverted expressed	0.0323541
pCV260	G4GH9044-025_1	G4GH9044-025		G4GH9044-025_1^5		T4	HH	reverted expressed	0.0158128
pCV260	G4GH9044-025_1	G4GH9044-025		G4GH9044-025_1^5		T4	HH	reverted expressed	0.0346837
pCV260	G4GH9044-025_1	G4GH9044-025		G4GH9044-025_1^5		T4	HH	reverted expressed	0.0461255
pCV260	G4GH9044-025_1	G4GH9044-025		G4GH9044-025_1^5		T4	HH	reverted expressed	0.0130666
pCV260	G4GH9044-025_1	G4GH9044-025		G4GH9044-025_1^5		T4	HH	reverted expressed	0.0429528
pCV260	G4GH9044-025_1	G4GH9044-025		G4GH9044-025_1^5		T4	HH	reverted expressed	0.045267
pCV260		G4GH9044-025	2	G4GH9044-025_2	*	T0			0
pCV260	G4GH9044-025_2	G4GH9044-025		G4GH9044-025_2^2		T1	Hh	variable silenced	0.000903778
pCV260	G4GH9044-025_2	G4GH9044-025		G4GH9044-025_2^2		T1	Hh	variable silenced	0.000219762
pCV260	G4GH9044-025_2	G4GH9044-025		G4GH9044-025_2^2	*	T1	HH	variable silenced	0.000498655
pCV260	G4GH9044-025_2	G4GH9044-025		G4GH9044-025_2^2		T1	HH	variable silenced	0.000537353
pCV260	G4GH9044-025_2	G4GH9044-025		G4GH9044-025_2^2		T1	Hh	variable silenced	0.000276172
pCV260	G4GH9044-025_2	G4GH9044-025		G4GH9044-025_2^2		T1	HH	variable silenced	0.000281606
pCV260	G4GH9044-025_2	G4GH9044-025		G4GH9044-025_2^2		T1	Hh	variable silenced	0
pCV260	G4GH9044-025_2	G4GH9044-025		G4GH9044-025_2^2		T1	HH	variable silenced	0	*	*	*
pCV260	G4GH9044-025_2	G4GH9044-025		G4GH9044-025_2^2		T1	Hh	variable silenced	0
pCV260	G4GH9044-025_2	G4GH9044-025		G4GH9044-025_2^2		T1	Hh	variable silenced	0
pCV260	G4GH9044-025_2	G4GH9044-025		G4GH9044-025_2^3		T2	HH	variable silenced	0
pCV260	G4GH9044-025_2	G4GH9044-025		G4GH9044-025_2^3		T2	HH	variable silenced	0
pCV260	G4GH9044-025_2	G4GH9044-025		G4GH9044-025_2^3		T2	HH	variable silenced	0
pCV260	G4GH9044-025_2	G4GH9044-025		G4GH9044-025_2^3	*	T2	HH	variable silenced	0		*		*
pCV260	G4GH9044-025_2	G4GH9044-025		G4GH9044-025_2^3		T2	HH	variable silenced	0
pCV260	G4GH9044-025_2	G4GH9044-025		G4GH9044-025_2^3		T2	HH	variable silenced	0	*		*
pCV260	G4GH9044-025_2	G4GH9044-025		G4GH9044-025_2^3		T2	HH	variable silenced	0
pCV260	G4GH9044-025_2	G4GH9044-025		G4GH9044-025_2^3		T2	HH	variable silenced	0
pCV260	G4GH9044-025_2	G4GH9044-025		G4GH9044-025_2^3		T2	HH	variable silenced	0
pCV260	G4GH9044-025_2	G4GH9044-025		G4GH9044-025_2^3		T2	HH	variable silenced	0
pCV260	G4GH9044-025_2	G4GH9044-025		G4GH9044-025_2^4		T3	HH	variable silenced	0.00013
pCV260	G4GH9044-025_2	G4GH9044-025		G4GH9044-025_2^4		T3	HH	variable silenced	0.00188
pCV260	G4GH9044-025_2	G4GH9044-025		G4GH9044-025_2^4		T3	HH	variable silenced	6e-05
pCV260	G4GH9044-025_2	G4GH9044-025		G4GH9044-025_2^4		T3	HH	variable silenced	0.00227
pCV260	G4GH9044-025_2	G4GH9044-025		G4GH9044-025_2^4		T3	HH	variable silenced	4e-05
pCV260	G4GH9044-025_2	G4GH9044-025		G4GH9044-025_2^4		T3	HH	variable silenced	0.00035
pCV260	G4GH9044-025_2	G4GH9044-025		G4GH9044-025_2^4		T3	HH	variable silenced	0.0001
pCV260	G4GH9044-025_2	G4GH9044-025		G4GH9044-025_2^4	*	T3	HH	variable silenced	0				*
pCV260	G4GH9044-025_2	G4GH9044-025		G4GH9044-025_2^4		T3	HH	variable silenced	3e-05
pCV260	G4GH9044-025_2	G4GH9044-025		G4GH9044-025_2^4		T3	HH	variable silenced	0.0001
pCV260	G4GH9044-025_2	G4GH9044-025		G4GH9044-025_2^5		T4	HH	variable silenced	0
pCV260	G4GH9044-025_2	G4GH9044-025		G4GH9044-025_2^5		T4	HH	variable silenced	0
pCV260	G4GH9044-025_2	G4GH9044-025		G4GH9044-025_2^5		T4	HH	variable silenced	0
pCV260	G4GH9044-025_2	G4GH9044-025		G4GH9044-025_2^5		T4	HH	variable silenced	0
pCV260	G4GH9044-025_2	G4GH9044-025		G4GH9044-025_2^5		T4	HH	variable silenced	0
pCV260	G4GH9044-025_2	G4GH9044-025		G4GH9044-025_2^5		T4	HH	variable silenced	0
pCV260	G4GH9044-025_2	G4GH9044-025		G4GH9044-025_2^5		T4	HH	variable silenced	0
pCV260		G4GH9058-107	1	G4GH9058-107_1	*	T0	Hh		0
pCV260	G4GH9058-107_1	G4GH9058-107		(G4GH9058-107_1 X C312-17)	*	T1	Hh	variable silenced	0
pCV260	G4GH9058-107_1	G4GH9058-107		(G4GH9058-107_1 X C312-17)		T1	Hh	variable silenced	0
pCV260	G4GH9058-107_1	G4GH9058-107		(G4GH9058-107_1 X C312-17)^2		T2	HH	variable silenced	0
pCV260	G4GH9058-107_1	G4GH9058-107		(G4GH9058-107_1 X C312-17)^2		T2	HH	variable silenced	0
pCV260	G4GH9058-107_1	G4GH9058-107		(G4GH9058-107_1 X C312-17)^2		T2	HH	variable silenced	0
pCV260	G4GH9058-107_1	G4GH9058-107		(G4GH9058-107_1 X C312-17)^2		T2	HH	variable silenced	0
pCV260	G4GH9058-107_1	G4GH9058-107		(G4GH9058-107_1 X C312-17)^2		T2	Hh	variable silenced	0
pCV260	G4GH9058-107_1	G4GH9058-107		(G4GH9058-107_1 X C312-17)^2		T2	Hh	variable silenced	0
pCV260	G4GH9058-107_1	G4GH9058-107		(G4GH9058-107_1 X C312-17)^2		T2	HH	variable silenced	0
pCV260	G4GH9058-107_1	G4GH9058-107		(G4GH9058-107_1 X C312-17)^2		T2	HH	variable silenced	0
pCV260	G4GH9058-107_1	G4GH9058-107		(G4GH9058-107_1 X C312-17)^2		T2	HH	variable silenced	0
pCV260	G4GH9058-107_1	G4GH9058-107		(G4GH9058-107_1 X C312-17)^2		T2	HH	variable silenced	0
pCV260		G4GH9044-130	1	G4GH9044-130_1	*	T0	Hh		0.00231957
pCV260	G4GH9044-130_1	G4GH9044-130		(G4GH9044-130_1 X C312-17)	*	T1	Hh	variable silenced	0
pCV260	G4GH9044-130_1	G4GH9044-130		(G4GH9044-130_1 X C312-17)		T1	Hh	variable silenced	0
pCV260	G4GH9044-130_1	G4GH9044-130		(G4GH9044-130_1 X C312-17)		T1	Hh	variable silenced	0
pCV260	G4GH9044-130_1	G4GH9044-130		(G4GH9044-130_1 X C312-17)^2		T2	Hh	variable silenced	0
pCV260	G4GH9044-130_1	G4GH9044-130		(G4GH9044-130_1 X C312-17)^2		T2	Hh	variable silenced	0
pCV260	G4GH9044-130_1	G4GH9044-130		(G4GH9044-130_1 X C312-17)^2		T2	HH	variable silenced	0
pCV260	G4GH9044-130_1	G4GH9044-130		(G4GH9044-130_1 X C312-17)^2		T2	Hh	variable silenced	0
pCV260	G4GH9044-130_1	G4GH9044-130		(G4GH9044-130_1 X C312-17)^2		T2	HH	variable silenced	0
pCV260	G4GH9044-130_1	G4GH9044-130		(G4GH9044-130_1 X C312-17)^2		T2	HH	variable silenced	0
pCV260	G4GH9044-130_1	G4GH9044-130		(G4GH9044-130_1 X C312-17)^2		T2	HH	variable silenced	0
pCV260	G4GH9044-130_1	G4GH9044-130		(G4GH9044-130_1 X C312-17)^2		T2	HH	variable silenced	0
pCV260	G4GH9044-130_1	G4GH9044-130		(G4GH9044-130_1 X C312-17)^2		T2	Hh	variable silenced	0
pCV260	G4GH9044-130_1	G4GH9044-130		(G4GH9044-130_1 X C312-17)^2		T2	Hh	variable silenced	0
pCV260		G4GH9029-065	1	G4GH9029-065_1	*	T0	Hh		NA
pCV260	G4GH9029-065_1	G4GH9029-065		G4GH9029-065_1^2		T1	Hh	stable expressed	0.0870418
pCV260	G4GH9029-065_1	G4GH9029-065		G4GH9029-065_1^2		T1	Hh	stable expressed	0.0803362
pCV260	G4GH9029-065_1	G4GH9029-065		G4GH9029-065_1^2	*	T1	Hh	stable expressed	0.0931249
pCV260	G4GH9029-065_1	G4GH9029-065		G4GH9029-065_1^2		T1	Hh	stable expressed	0.0920786
pCV260	G4GH9029-065_1	G4GH9029-065		G4GH9029-065_1^3		T2	HH	stable expressed	0.033
pCV260		G4GH9029-065	2	G4GH9029-065_2	*	T0	Hh		NA
pCV260	G4GH9029-065_2	G4GH9029-065		(G4GH9029-065_2 X C312-17)		T1	Hh	stable expressed	0.0803581
pCV260	G4GH9029-065_2	G4GH9029-065		(G4GH9029-065_2 X C312-17)		T1	Hh	stable expressed	0.10649
pCV260	G4GH9029-065_2	G4GH9029-065		(G4GH9029-065_2 X C312-17)		T1	Hh	stable expressed	0.106698
pCV260	G4GH9029-065_2	G4GH9029-065		(G4GH9029-065_2 X C312-17)		T1	Hh	stable expressed	0.100942
pCV260	G4GH9029-065_2	G4GH9029-065		(G4GH9029-065_2 X C312-17)	*	T1	Hh	stable expressed	0.134
pCV260	G4GH9029-065_2	G4GH9029-065		(G4GH9029-065_2 X C312-17)		T1	Hh	stable expressed	0.076
pCV260	G4GH9029-065_2	G4GH9029-065		(G4GH9029-065_2 X C312-17)		T1	Hh	stable expressed	0.144		*	*
pCV260	G4GH9029-065_2	G4GH9029-065		(G4GH9029-065_2 X C312-17)		T1	Hh	stable expressed	0.098
pCV260	G4GH9029-065_2	G4GH9029-065		(G4GH9029-065_2 X C312-17)		T1	Hh	stable expressed	0.093
pCV260	G4GH9029-065_2	G4GH9029-065		(G4GH9029-065_2 X C312-17)		T1	Hh	stable expressed	0.08
pCV260	G4GH9029-065_2	G4GH9029-065		(G4GH9029-065_2 X C312-17)^2	*	T2	HH	stable expressed	0.0531972
pCV260	G4GH9029-065_2	G4GH9029-065		(G4GH9029-065_2 X C312-17)^2		T2	HH	stable expressed	0.0377935
pCV260	G4GH9029-065_2	G4GH9029-065		(G4GH9029-065_2 X C312-17)^2		T2	HH	stable expressed	0.0569817
pCV260	G4GH9029-065_2	G4GH9029-065		(G4GH9029-065_2 X C312-17)^2		T2	HH	stable expressed	0.22
pCV260	G4GH9029-065_2	G4GH9029-065		(G4GH9029-065_2 X C312-17)^2		T2	HH	stable expressed	0.33
pCV260	G4GH9029-065_2	G4GH9029-065		(G4GH9029-065_2 X C312-17)^2		T2	Hh	stable expressed	0.079
pCV260	G4GH9029-065_2	G4GH9029-065		(G4GH9029-065_2 X C312-17)^2		T2	Hh	stable expressed	0.059
pCV260	G4GH9029-065_2	G4GH9029-065		(G4GH9029-065_2 X C312-17)^2		T2	HH	stable expressed	0.206
pCV260	G4GH9029-065_2	G4GH9029-065		(G4GH9029-065_2 X C312-17)^2		T2	HH	stable expressed	0.318
pCV260	G4GH9029-065_2	G4GH9029-065		(G4GH9029-065_2 X C312-17)^2		T2	Hh	stable expressed	0.135
pCV260	G4GH9029-065_2	G4GH9029-065		(G4GH9029-065_2 X C312-17)^2		T2	HH	stable expressed	0.203
pCV260	G4GH9029-065_2	G4GH9029-065		(G4GH9029-065_2 X C312-17)^2		T2	HH	stable expressed	0.252	*	*	*	*
pCV260	G4GH9029-065_2	G4GH9029-065		(G4GH9029-065_2 X C312-17)^2		T2	Hh	stable expressed	0.123
pCV260	G4GH9029-065_2	G4GH9029-065		(G4GH9029-065_2 X C312-17)^2		T2	Hh	stable expressed	0.094
pCV260	G4GH9029-065_2	G4GH9029-065		(G4GH9029-065_2 X C312-17)^2		T2	HH	stable expressed	0.214
pCV260	G4GH9029-065_2	G4GH9029-065		(G4GH9029-065_2 X C312-17)^2		T2	HH	stable expressed	0.18
pCV260	G4GH9029-065_2	G4GH9029-065		(G4GH9029-065_2 X C312-17)^2		T2	HH	stable expressed	0.206
pCV260	G4GH9029-065_2	G4GH9029-065		(G4GH9029-065_2 X C312-17)^2		T2	Hh	stable expressed	0.139
pCV260	G4GH9029-065_2	G4GH9029-065		(G4GH9029-065_2 X C312-17)^2		T2	Hh	stable expressed	0.151
pCV260	G4GH9029-065_2	G4GH9029-065		(G4GH9029-065_2 X C312-17)^2		T2	Hh	stable expressed	0.12
pCV260	G4GH9029-065_2	G4GH9029-065		(G4GH9029-065_2 X C312-17)^2		T2	Hh	stable expressed	0.096
pCV260	G4GH9029-065_2	G4GH9029-065		(G4GH9029-065_2 X C312-17)^2		T2	Hh	stable expressed	0.093
pCV260	G4GH9029-065_2	G4GH9029-065		(G4GH9029-065_2 X C312-17)^2		T2	HH	stable expressed	0.197
pCV260	G4GH9029-065_2	G4GH9029-065		(G4GH9029-065_2 X C312-17)^3		T3	HH	stable expressed	0.242
pCV260	G4GH9029-065_2	G4GH9029-065		(G4GH9029-065_2 X C312-17)^3		T3	HH	stable expressed	0.198
pCV260	G4GH9029-065_2	G4GH9029-065		(G4GH9029-065_2 X C312-17)^3		T3	HH	stable expressed	0.219
pCV260	G4GH9029-065_2	G4GH9029-065		(G4GH9029-065_2 X C312-17)^3		T3	HH	stable expressed	0.199
pCV260	G4GH9029-065_2	G4GH9029-065		(G4GH9029-065_2 X C312-17)^3		T3	HH	stable expressed	0.18
pCV260	G4GH9029-065_2	G4GH9029-065		(G4GH9029-065_2 X C312-17)^3		T3	HH	stable expressed	0.22
pCV260	G4GH9029-065_2	G4GH9029-065		(G4GH9029-065_2 X C312-17)^3		T3	HH	stable expressed	0.191122
pCV260	G4GH9029-065_2	G4GH9029-065		(G4GH9029-065_2 X C312-17)^3		T3	HH	stable expressed	0.166	*
pCV260	G4GH9029-065_2	G4GH9029-065		(G4GH9029-065_2 X C312-17)^3	*	T3	HH	stable expressed	0.245				*
pCV260	G4GH9029-065_2	G4GH9029-065		(G4GH9029-065_2 X C312-17)^4		T4	HH	stable expressed	0.044
pCV260	G4GH9029-065_2	G4GH9029-065		(G4GH9029-065_2 X C312-17)^4		T4	HH	stable expressed	0.042
pCV260	G4GH9029-065_2	G4GH9029-065		(G4GH9029-065_2 X C312-17)^4		T4	HH	stable expressed	0.059
pCV260	G4GH9029-065_2	G4GH9029-065		(G4GH9029-065_2 X C312-17)^4		T4	HH	stable expressed	0.066
pCV260	G4GH9029-065_2	G4GH9029-065		(G4GH9029-065_2 X C312-17)^4	*	T4	HH	stable expressed	0.06
pCV260	G4GH9029-065_2	G4GH9029-065		(G4GH9029-065_2 X C312-17)^4		T4	HH	stable expressed	0.057
pCV260	G4GH9029-065_2	G4GH9029-065		(G4GH9029-065_2 X C312-17)^4		T4	HH	stable expressed	0.052
pCV260	G4GH9029-065_2	G4GH9029-065		(G4GH9029-065_2 X C312-17)^4		T4	HH	stable expressed	0.057
pCV260	G4GH9029-065_2	G4GH9029-065		(G4GH9029-065_2 X C312-17)^4		T4	HH	stable expressed	0.065
pCV260	G4GH9029-065_2	G4GH9029-065		(G4GH9029-065_2 X C312-17)^4		T4	HH	stable expressed	0.11
pCV260	G4GH9029-065_2	G4GH9029-065		(G4GH9029-065_2 X C312-17)^5		T5	HH	stable expressed	0.057957
pCV260	G4GH9029-065_2	G4GH9029-065		(G4GH9029-065_2 X C312-17)^5		T5	HH	stable expressed	0.0481685
pCV260	G4GH9029-065_2	G4GH9029-065		(G4GH9029-065_2 X C312-17)^5		T5	HH	stable expressed	0.0241844
pCV260	G4GH9029-065_2	G4GH9029-065		(G4GH9029-065_2 X C312-17)^5		T5	HH	stable expressed	0.0410125
pCV260	G4GH9029-065_2	G4GH9029-065		(G4GH9029-065_2 X C312-17)^5		T5	HH	stable expressed	0.0437147
pCV260	G4GH9029-065_2	G4GH9029-065		(G4GH9029-065_2 X C312-17)^5		T5	HH	stable expressed	0.0436058
pCV260	G4GH9029-065_2	G4GH9029-065		(G4GH9029-065_2 X C312-17)^5		T5	HH	stable expressed	0.0297467
pCV260	G4GH9029-065_2	G4GH9029-065		(G4GH9029-065_2 X C312-17)^5		T5	HH	stable expressed	0.0295285
pCV260	G4GH9029-065_2	G4GH9029-065		(G4GH9029-065_2 X C312-17)^5		T5	HH	stable expressed	0.0482979
pCV260	G4GH9029-065_2	G4GH9029-065		(G4GH9029-065_2 X C312-17)^5		T5	HH	stable expressed	0.0654093
pCV260		G4GH9070-025	1	G4GH9070-025_1	*	T0	Hh		NA
pCV260	G4GH9070-025_1	G4GH9070-025		(G4GH9070-025_1X C312-17)		T1	Hh	stable expressed	0.0223687
pCV260	G4GH9070-025_1	G4GH9070-025		(G4GH9070-025_1X C312-17)		T1	Hh	stable expressed	0.0279116
pCV260	G4GH9070-025_1	G4GH9070-025		(G4GH9070-025_1X C312-17)		T1	Hh	stable expressed	0.0378836
pCV260	G4GH9070-025_1	G4GH9070-025		(G4GH9070-025_1X C312-17)		T1	Hh	stable expressed	0.0439965
pCV260	G4GH9070-025_1	G4GH9070-025		(G4GH9070-025_1X C312-17)		T1	Hh	stable expressed	0.0321636
pCV260	G4GH9070-025_1	G4GH9070-025		(G4GH9070-025_1X C312-17)		T1	HH	stable expressed	0.053365
pCV260	G4GH9070-025_1	G4GH9070-025		(G4GH9070-025_1X C312-17)		T1	HH	stable expressed	0.0690461
pCV260	G4GH9070-025_1	G4GH9070-025		G4GH9070-02501^2		T1	HH	stable expressed	0.0636695
pCV260	G4GH9070-025_1	G4GH9070-025		G4GH9070-02501^2		T1	HH	stable expressed	0.0779349
pCV260	G4GH9070-025_1	G4GH9070-025		G4GH9070-02501^2	*	T1	HH	stable expressed	0.0644734
pCV260	G4GH9070-025_1	G4GH9070-025		G4GH9070-02501^2		T1	HH	stable expressed	0.0880632
pCV260	G4GH9070-025_1	G4GH9070-025		G4GH9070-02501^2		T1	HH	stable expressed	0.10596
pCV260	G4GH9070-025_1	G4GH9070-025		G4GH9070-02501^2		T1	HH	stable expressed	0.0558319
pCV260	G4GH9070-025_1	G4GH9070-025		G4GH9070-02501^3		T2	HH	stable expressed	0.0766272
pCV260	G4GH9070-025_1	G4GH9070-025		G4GH9070-02501^3		T2	HH	stable expressed	0.0694468
pCV260	G4GH9070-025_1	G4GH9070-025		G4GH9070-02501^3		T2	HH	stable expressed	0.0592926
pCV260	G4GH9070-025_1	G4GH9070-025		G4GH9070-02501^3		T2	HH	stable expressed	0.0530423
pCV260	G4GH9070-025_1	G4GH9070-025		G4GH9070-02501^3		T2	HH	stable expressed	0.0536139
pCV260	G4GH9070-025_1	G4GH9070-025		G4GH9070-02501^3		T2	HH	stable expressed	0.0535671
pCV260	G4GH9070-025_1	G4GH9070-025		G4GH9070-02501^3		T2	HH	stable expressed	0.0627738
pCV260	G4GH9070-025_1	G4GH9070-025		G4GH9070-02501^3		T2	HH	stable expressed	0.0730612
pCV260	G4GH9070-025_1	G4GH9070-025		G4GH9070-02501^3		T2	HH	stable expressed	0.0590827
pCV260	G4GH9070-025_1	G4GH9070-025		G4GH9070-02501^3		T2	HH	stable expressed	0.0539005
pCV260		G4GH9070-025	2	G4GH9070-025_2	*	T0	Hh		NA
pCV260	G4GH9070-025_2	G4GH9070-025		G4GH9070-025_2^2		T1	HH	stable expressed	0.0760711
pCV260	G4GH9070-025_2	G4GH9070-025		G4GH9070-025_2^2		T1	HH	stable expressed	0.0723588
pCV260	G4GH9070-025_2	G4GH9070-025		G4GH9070-025_2^2		T1	HH	stable expressed	0.0739401
pCV260	G4GH9070-025_2	G4GH9070-025		G4GH9070-025_2^2		T1	HH	stable expressed	0.0754033
pCV260	G4GH9070-025_2	G4GH9070-025		G4GH9070-025_2^2		T1	HH	stable expressed	0.0600813
pCV260	G4GH9070-025_2	G4GH9070-025		G4GH9070-025_2^2		T1	HH	stable expressed	0.0764271
pCV260	G4GH9070-025_2	G4GH9070-025		G4GH9070-025_2^2		T1	HH	stable expressed	0.0944831
pCV260	G4GH9070-025_2	G4GH9070-025		G4GH9070-025_2^2		T1	HH	stable expressed	0.137283
pCV260	G4GH9070-025_2	G4GH9070-025		G4GH9070-025_2^2		T1	HH	stable expressed	0.0627995
pCV260		G4GH9029-068	1	G4GH9029-068_1	*	T0	Hh		0.026
pCV260	G4GH9029-068_1	G4GH9029-068		(G4GH9029-068_1 X C312-17)	*	T1	Hh	stable expressed	0.0554127
pCV260	G4GH9029-068_1	G4GH9029-068		(G4GH9029-068_1 X C312-17)		T1	Hh	stable expressed	0.0575277
pCV260	G4GH9029-068_1	G4GH9029-068		(G4GH9029-068_1 X C312-17)		T1	Hh	stable expressed	0.0654374
pCV260	G4GH9029-068_1	G4GH9029-068		(G4GH9029-068_1 X C312-17)^2		T2	HH	stable expressed	0.0615483
pCV260	G4GH9029-068_1	G4GH9029-068		(G4GH9029-068_1 X C312-17)^2		T2	HH	stable expressed	0.0746169
pCV260	G4GH9029-068_1	G4GH9029-068		(G4GH9029-068_1 X C312-17)^2	*	T2	HH	stable expressed	0.057166
pCV260	G4GH9029-068_1	G4GH9029-068		(G4GH9029-068_1 X C312-17)^3		T3	HH	stable expressed	0.0670994
pCV260	G4GH9029-068_1	G4GH9029-068		(G4GH9029-068_1 X C312-17)^3		T3	HH	stable expressed	0.0522585
pCV260	G4GH9029-068_1	G4GH9029-068		(G4GH9029-068_1 X C312-17)^3		T3	HH	stable expressed	0.0626598
pCV260	G4GH9029-068_1	G4GH9029-068		(G4GH9029-068_1 X C312-17)^3		T3	HH	stable expressed	0.0421755
pCV260	G4GH9029-068_1	G4GH9029-068		(G4GH9029-068_1 X C312-17)^3		T3	HH	stable expressed	0.0484808
pCV260	G4GH9029-068_1	G4GH9029-068		(G4GH9029-068_1 X C312-17)^3		T3	HH	stable expressed	0.0426595
pCV260	G4GH9029-068_1	G4GH9029-068		(G4GH9029-068_1 X C312-17)^3		T3	HH	stable expressed	0.0360359
pCV260	G4GH9029-068_1	G4GH9029-068		(G4GH9029-068_1 X C312-17)^3		T3	HH	stable expressed	0.0457117
pCV260	G4GH9029-068_1	G4GH9029-068		(G4GH9029-068_1 X C312-17)^3		T3	HH	stable expressed	0.0349593
pCV260	G4GH9029-068_1	G4GH9029-068		(G4GH9029-068_1 X C312-17)^3		T3	HH	stable expressed	0.0462735
pCV261		G4GH9057-110	1	G4GH9057-110_1	*	T0			0.016009
pCV261	G4GH9057-110_1	G4GH9057-110		G4GH9057-110_1^2	*	T1	HH	variable expressed	0.154428
pCV261	G4GH9057-110_1	G4GH9057-110		G4GH9057-110_1^2	*	T1	HH	variable expressed	0.129341
pCV261	G4GH9057-110_1	G4GH9057-110		G4GH9057-110_1^2		T1	Hh	variable silenced	0.000519158
pCV261	G4GH9057-110_1	G4GH9057-110		G4GH9057-110_1^2		T1	Hh	variable expressed	0.129592
pCV261	G4GH9057-110_1	G4GH9057-110		G4GH9057-110_1^3		T2	HH	variable expressed	0.109891
pCV261	G4GH9057-110_1	G4GH9057-110		G4GH9057-110_1^3		T2	HH	variable expressed	0.147934
pCV261	G4GH9057-110_1	G4GH9057-110		G4GH9057-110_1^3		T2	HH	variable expressed	0.0955734
pCV261	G4GH9057-110_1	G4GH9057-110		G4GH9057-110_1^3		T2	HH	reverted silenced	0.00482133
pCV261	G4GH9057-110_1	G4GH9057-110		G4GH9057-110_1^3		T2	HH	variable expressed	0.0994561
pCV261	G4GH9057-110_1	G4GH9057-110		G4GH9057-110_1^3		T2	HH	variable expressed	0.189892
pCV261	G4GH9057-110_1	G4GH9057-110		G4GH9057-110_1^3		T2	HH	variable expressed	0.0161168
pCV261	G4GH9057-110_1	G4GH9057-110		G4GH9057-110_1^3		T2	HH	variable expressed	0.32615
pCV261	G4GH9057-110_1	G4GH9057-110		G4GH9057-110_1^3		T2	HH	variable expressed	0.0156154
pCV261	G4GH9057-110_1	G4GH9057-110		G4GH9057-110_1^3		T2	HH	reverted silenced	0.000201498
pCV261	G4GH9057-110_1	G4GH9057-110		G4GH9057-110_1^3		T2	HH	variable expressed	0.409
pCV261	G4GH9057-110_1	G4GH9057-110		G4GH9057-110_1^3		T2	HH	reverted silenced	0
pCV261	G4GH9057-110_1	G4GH9057-110		G4GH9057-110_1^3		T2	HH	variable expressed	0.765
pCV261	G4GH9057-110_1	G4GH9057-110		G4GH9057-110_1^3		T2	HH	variable expressed	0.173
pCV261	G4GH9057-110_1	G4GH9057-110		G4GH9057-110_1^3		T2	HH	reverted silenced	0.003				*
pCV261	G4GH9057-110_1	G4GH9057-110		G4GH9057-110_1^3		T2	HH	variable expressed	0.037		*	*
pCV261	G4GH9057-110_1	G4GH9057-110		G4GH9057-110_1^3		T2	HH	variable expressed	0.588
pCV261	G4GH9057-110_1	G4GH9057-110		G4GH9057-110_1^3		T2	HH	variable expressed	0.043
pCV261	G4GH9057-110_1	G4GH9057-110		G4GH9057-110_1^3		T2	HH	variable expressed	0.207
pCV261	G4GH9057-110_1	G4GH9057-110		G4GH9057-110_1^3		T2	HH	variable expressed	0.1
pCV261	G4GH9057-110_1	G4GH9057-110		G4GH9057-110_1^3		T2	HH	variable expressed	0.737
pCV261	G4GH9057-110_1	G4GH9057-110		G4GH9057-110_1^3		T2	HH	variable expressed	0.744	*	*	*
pCV261	G4GH9057-110_1	G4GH9057-110		G4GH9057-110_1^3		T2	HH	variable expressed	0.92
pCV261	G4GH9057-110_1	G4GH9057-110		G4GH9057-110_1^3		T2	HH	variable expressed	0.771
pCV261	G4GH9057-110_1	G4GH9057-110		G4GH9057-110_1^3		T2	HH	variable expressed	0.861
pCV261	G4GH9057-110_1	G4GH9057-110		G4GH9057-110_1^3		T2	HH	variable expressed	0.067
pCV261	G4GH9057-110_1	G4GH9057-110		G4GH9057-110_1^3	*	T2	HH	variable expressed	0.074				*
pCV261	G4GH9057-110_1	G4GH9057-110		G4GH9057-110_1^3		T2	HH	variable expressed	0.355
pCV261	G4GH9057-110_1	G4GH9057-110		G4GH9057-110_1^3		T2	HH	variable expressed	1.017
pCV261	G4GH9057-110_1	G4GH9057-110		G4GH9057-110_1^3		T2	HH	variable expressed	0.725
pCV261	G4GH9057-110_1	G4GH9057-110		G4GH9057-110_1^4		T3	HH	variable expressed	0.0241403
pCV261	G4GH9057-110_1	G4GH9057-110		G4GH9057-110_1^4		T3	HH	reverted silenced	0.00128572
pCV261	G4GH9057-110_1	G4GH9057-110		G4GH9057-110_1^4		T3	HH	variable expressed	0.0476142
pCV261	G4GH9057-110_1	G4GH9057-110		G4GH9057-110_1^4		T3	HH	variable expressed	0.0117129
pCV261	G4GH9057-110_1	G4GH9057-110		G4GH9057-110_1^4		T3	HH	variable expressed	0.0381916
pCV261	G4GH9057-110_1	G4GH9057-110		G4GH9057-110_1^4		T3	HH	variable expressed	0.038431
pCV261	G4GH9057-110_1	G4GH9057-110		G4GH9057-110_1^4		T3	HH	variable expressed	0.166441
pCV261	G4GH9057-110_1	G4GH9057-110		G4GH9057-110_1^4		T3	HH	variable expressed	0.0561152
pCV261	G4GH9057-110_1	G4GH9057-110		G4GH9057-110_1^4		T3	HH	variable expressed	0.0313816
pCV261	G4GH9057-110_1	G4GH9057-110		G4GH9057-110_1^4		T3	HH	reverted silenced	0.00112359				*
pCV261	G4GH9057-110_1	G4GH9057-110		(G4GH9057-110_1 X C312-17)	*	T1	Hh	variable silenced	0.00216288
pCV261	G4GH9057-110_1	G4GH9057-110		(G4GH9057-110_1 X C312-17)	*	T1	Hh	variable expressed	0.230234
pCV261	G4GH9057-110_1	G4GH9057-110		(G4GH9057-110_1 X C312-17)^2		T2	Hh	reverted expressed	0.00732071
pCV261	G4GH9057-110_1	G4GH9057-110		(G4GH9057-110_1 X C312-17)^2		T2	Hh	reverted expressed	0.0189497
pCV261	G4GH9057-110_1	G4GH9057-110		(G4GH9057-110_1 X C312-17)^2		T2	Hh	variable silenced	0.00103453
pCV261	G4GH9057-110_1	G4GH9057-110		(G4GH9057-110_1 X C312-17)^2		T2	HH	reverted expressed	0.0205992
pCV261	G4GH9057-110_1	G4GH9057-110		(G4GH9057-110_1 X C312-17)^2		T2	HH	variable silenced	0.000142814
pCV261	G4GH9057-110_1	G4GH9057-110		(G4GH9057-110_1 X C312-17)^2		T2	HH	variable silenced	0.00374247
pCV261	G4GH9057-110_1	G4GH9057-110		(G4GH9057-110_1 X C312-17)^2		T2	HH	variable silenced	0.000860274
pCV261	G4GH9057-110_1	G4GH9057-110		(G4GH9057-110_1 X C312-17)^2		T2	HH	reverted expressed	0.225812
pCV261	G4GH9057-110_1	G4GH9057-110		(G4GH9057-110_1 X C312-17)^2		T2	Hh	variable silenced	0.000153736
pCV261	G4GH9057-110_1	G4GH9057-110		(G4GH9057-110_1 X C312-17)^2		T2	Hh	reverted expressed	0.0316058
pCV261	G4GH9057-110_1	G4GH9057-110		(G4GH9057-110_1 X C312-17)^2		T2	HH	variable expressed	0.368
pCV261	G4GH9057-110_1	G4GH9057-110		(G4GH9057-110_1 X C312-17)^2	*	T2	HH	variable expressed	0.564
pCV261	G4GH9057-110_1	G4GH9057-110		(G4GH9057-110_1 X C312-17)^2		T2	Hh	variable expressed	0.368
pCV261	G4GH9057-110_1	G4GH9057-110		(G4GH9057-110_1 X C312-17)^2		T2	HH	variable expressed	0.447
pCV261	G4GH9057-110_1	G4GH9057-110		(G4GH9057-110_1 X C312-17)^2		T2	HH	variable expressed	0.552
pCV261	G4GH9057-110_1	G4GH9057-110		(G4GH9057-110_1 X C312-17)^2		T2	HH	variable expressed	0.404
pCV261	G4GH9057-110_1	G4GH9057-110		(G4GH9057-110_1 X C312-17)^2		T2	Hh	variable expressed	0.679
pCV261	G4GH9057-110_1	G4GH9057-110		(G4GH9057-110_1 X C312-17)^2		T2	Hh	variable expressed	0.832
pCV261	G4GH9057-110_1	G4GH9057-110		(G4GH9057-110_1 X C312-17)^2		T2	Hh	variable expressed	0.617
pCV261	G4GH9057-110_1	G4GH9057-110		(G4GH9057-110_1 X C312-17)^2		T2	Hh	variable expressed	0.519
pCV261	G4GH9057-110_1	G4GH9057-110		(G4GH9057-110_1 X C312-17)^2		T2	HH	variable expressed	0.515
pCV261	G4GH9057-110_1	G4GH9057-110		(G4GH9057-110_1 X C312-17)^2		T2	Hh	variable expressed	0.618
pCV261	G4GH9057-110_1	G4GH9057-110		(G4GH9057-110_1 X C312-17)^2		T2	Hh	variable expressed	0.737
pCV261	G4GH9057-110_1	G4GH9057-110		(G4GH9057-110_1 X C312-17)^2		T2	Hh	variable expressed	0.555
pCV261	G4GH9057-110_1	G4GH9057-110		(G4GH9057-110_1 X C312-17)^2		T2	HH	variable expressed	0.41
pCV261	G4GH9057-110_1	G4GH9057-110		(G4GH9057-110_1 X C312-17)^2		T2	Hh	variable expressed	0.667
pCV261	G4GH9057-110_1	G4GH9057-110		(G4GH9057-110_1 X C312-17)^2		T2	Hh	variable expressed	0.626
pCV261	G4GH9057-110_1	G4GH9057-110		(G4GH9057-110_1 X C312-17)^3		T3	HH	variable expressed	0.176
pCV261	G4GH9057-110_1	G4GH9057-110		(G4GH9057-110_1 X C312-17)^3		T3	HH	variable expressed	0.266
pCV261	G4GH9057-110_1	G4GH9057-110		(G4GH9057-110_1 X C312-17)^3		T3	HH	variable expressed	0.189
pCV261	G4GH9057-110_1	G4GH9057-110		(G4GH9057-110_1 X C312-17)^3		T3	HH	variable expressed	0.286
pCV261	G4GH9057-110_1	G4GH9057-110		(G4GH9057-110_1 X C312-17)^3		T3	HH	variable expressed	0.262
pCV261	G4GH9057-110_1	G4GH9057-110		(G4GH9057-110_1 X C312-17)^3		T3	HH	variable expressed	0.337
pCV261	G4GH9057-110_1	G4GH9057-110		(G4GH9057-110_1 X C312-17)^3		T3	HH	variable expressed	0.127
pCV261	G4GH9057-110_1	G4GH9057-110		(G4GH9057-110_1 X C312-17)^3		T3	HH	variable expressed	0.134
pCV261	G4GH9057-110_1	G4GH9057-110		(G4GH9057-110_1 X C312-17)^3		T3	HH	variable expressed	0.333
pCV261	G4GH9057-110_1	G4GH9057-110		(G4GH9057-110_1 X C312-17)^3		T3	HH	variable expressed	0.185
pCV261		G4GH9057-110	2	G4GH9057-110_2	*	T0			NA
pCV261	G4GH9057-110_2	G4GH9057-110		G4GH9057-110_2^2		T1	Hh	variable expressed	0.074113
pCV261	G4GH9057-110_2	G4GH9057-110		G4GH9057-110_2^2		T1	Hh	variable expressed	0.0517297
pCV261	G4GH9057-110_2	G4GH9057-110		G4GH9057-110_2^2		T1	Hh	variable silenced	0
pCV261	G4GH9057-110_2	G4GH9057-110		G4GH9057-110_2^2		T1	Hh	variable silenced	0
pCV261	G4GH9057-110_2	G4GH9057-110		G4GH9057-110_2^2		T1	HH	variable silenced	0
pCV261	G4GH9057-110_2	G4GH9057-110		G4GH9057-110_2^2		T1	Hh	variable expressed	0.281
pCV261	G4GH9057-110_2	G4GH9057-110		G4GH9057-110_2^2		T1	Hh	variable expressed	0.17
pCV261	G4GH9057-110_2	G4GH9057-110		G4GH9057-110_2^2		T1	Hh	variable expressed	0.173
pCV261	G4GH9057-110_2	G4GH9057-110		G4GH9057-110_2^2		T1	HH	variable expressed	0.0656931
pCV261	G4GH9057-110_2	G4GH9057-110		G4GH9057-110_2^2		T1	HH	variable expressed	0.0605883
pCV261	G4GH9057-110_2	G4GH9057-110		G4GH9057-110_2^2		T1	Hh		NA
pCV261	G4GH9057-110_2	G4GH9057-110		G4GH9057-110_2^2		T1	Hh	variable silenced	0
pCV261	G4GH9057-110_2	G4GH9057-110		G4GH9057-110_2^2		T1	Hh	variable expressed	1.28786
pCV261	G4GH9057-110_2	G4GH9057-110		G4GH9057-110_2^2		T1	Hh	variable expressed	0.018779
pCV261	G4GH9057-110_2	G4GH9057-110		G4GH9057-110_2^2		T1	HH	variable expressed	0.0475794
pCV261	G4GH9057-110_2	G4GH9057-110		G4GH9057-110_2^2		T1	Hh	variable silenced	0
pCV261	G4GH9057-110_2	G4GH9057-110		G4GH9057-110_2^2		T1	HH	variable expressed	0.008	*	*	*
pCV261	G4GH9057-110_2	G4GH9057-110		G4GH9057-110_2^2		T1	Hh	variable silenced	0
pCV261	G4GH9057-110_2	G4GH9057-110		G4GH9057-110_2^2		T1	Hh	variable silenced	0
pCV261	G4GH9057-110_2	G4GH9057-110		G4GH9057-110_2^2		T1	HH	variable expressed	0.118
pCV261	G4GH9057-110_2	G4GH9057-110		G4GH9057-110_2^2		T1	HH	variable silenced	0		*	*
pCV261		G4GH9057-110	3	G4GH9057-110_3	*	T0			NA
pCV261	G4GH9057-110_3	G4GH9057-110		G4GH9057-110_3^2	*	T1	HH	variable silenced	0
pCV261	G4GH9057-110_3	G4GH9057-110		G4GH9057-110_3^2	*	T1	Hh	variable expressed	0.0137077
pCV261	G4GH9057-110_3	G4GH9057-110		G4GH9057-110_3^2		T1	Hh	variable silenced	0
pCV261	G4GH9057-110_3	G4GH9057-110		G4GH9057-110_3^2		T1	HH	variable silenced	0
pCV261	G4GH9057-110_3	G4GH9057-110		G4GH9057-110_3^2		T1	HH	variable silenced	0
pCV261	G4GH9057-110_3	G4GH9057-110		G4GH9057-110_3^2		T1	HH	variable silenced	0
pCV261	G4GH9057-110_3	G4GH9057-110		G4GH9057-110_3^2	*	T1	HH	variable silenced	0.00411812
pCV261	G4GH9057-110_3	G4GH9057-110		G4GH9057-110_3^3		T2	HH	reverted expressed	0.0326713
pCV261	G4GH9057-110_3	G4GH9057-110		G4GH9057-110_3^3		T2	HH	variable silenced	0
pCV261	G4GH9057-110_3	G4GH9057-110		G4GH9057-110_3^3		T2	HH	variable silenced	0.00189339
pCV261	G4GH9057-110_3	G4GH9057-110		G4GH9057-110_3^3		T2	HH	reverted expressed	0.090438
pCV261	G4GH9057-110_3	G4GH9057-110		G4GH9057-110_3^3		T2	HH	variable silenced	0
pCV261	G4GH9057-110_3	G4GH9057-110		G4GH9057-110_3^3		T2	HH	reverted expressed	0.00631907
pCV261	G4GH9057-110_3	G4GH9057-110		G4GH9057-110_3^3		T2	HH	reverted expressed	0.00659264
pCV261	G4GH9057-110_3	G4GH9057-110		G4GH9057-110_3^3		T2	HH	variable silenced	0
pCV261	G4GH9057-110_3	G4GH9057-110		G4GH9057-110_3^3		T2	HH	variable silenced	0
pCV261	G4GH9057-110_3	G4GH9057-110		G4GH9057-110_3^3		T2	HH	variable silenced	0
pCV261	G4GH9057-110_3	G4GH9057-110		G4GH9057-110_3^3		T2	Hh	reverted silenced	0
pCV261	G4GH9057-110_3	G4GH9057-110		G4GH9057-110_3^3		T2	Hh	reverted silenced	0.00178942
pCV261	G4GH9057-110_3	G4GH9057-110		G4GH9057-110_3^3		T2	Hh	variable expressed	0.159308
pCV261	G4GH9057-110_3	G4GH9057-110		G4GH9057-110_3^3		T2	Hh	variable expressed	0.217863
pCV261	G4GH9057-110_3	G4GH9057-110		G4GH9057-110_3^3		T2	Hh	variable expressed	0.191001
pCV261	G4GH9057-110_3	G4GH9057-110		G4GH9057-110_3^3		T2	Hh	variable expressed	0.317253
pCV261	G4GH9057-110_3	G4GH9057-110		G4GH9057-110_3^3		T2	HH	reverted expressed	0.739
pCV261	G4GH9057-110_3	G4GH9057-110		G4GH9057-110_3^3		T2	HH	reverted expressed	1.4284
pCV261	G4GH9057-110_3	G4GH9057-110		G4GH9057-110_3^3	*	T2	HH	variable silenced	0	*			*
pCV261	G4GH9057-110_3	G4GH9057-110		G4GH9057-110_3^3		T2	HH	reverted expressed	1.42851
pCV261	G4GH9057-110_3	G4GH9057-110		G4GH9057-110_3^3		T2	HH	variable silenced	0
pCV261	G4GH9057-110_3	G4GH9057-110		G4GH9057-110_3^3		T2	HH	reverted expressed	0.516932
pCV261	G4GH9057-110_3	G4GH9057-110		G4GH9057-110_3^3	*	T2	HH	reverted expressed	0.317	*		*	*
pCV261	G4GH9057-110_3	G4GH9057-110		G4GH9057-110_3^3		T2	HH	reverted expressed	0.372705
pCV261	G4GH9057-110_3	G4GH9057-110		G4GH9057-110_3^3		T2	HH	reverted expressed	0.665697
pCV261	G4GH9057-110_3	G4GH9057-110		G4GH9057-110_3^3		T2	HH	reverted expressed	0.555875
pCV261	G4GH9057-110_3	G4GH9057-110		G4GH9057-110_3^4		T3	HH	variable silenced	6e-05
pCV261	G4GH9057-110_3	G4GH9057-110		G4GH9057-110_3^4	*	T3	HH	variable silenced	0				*
pCV261	G4GH9057-110_3	G4GH9057-110		G4GH9057-110_3^4		T3	HH	variable silenced	2e-05
pCV261	G4GH9057-110_3	G4GH9057-110		G4GH9057-110_3^4		T3	HH	variable silenced	7e-05
pCV261	G4GH9057-110_3	G4GH9057-110		G4GH9057-110_3^4		T3	HH	variable silenced	0.00024
pCV261	G4GH9057-110_3	G4GH9057-110		G4GH9057-110_3^4		T3	HH	variable silenced	7e-05
pCV261	G4GH9057-110_3	G4GH9057-110		G4GH9057-110_3^4		T3	HH	variable silenced	4e-05
pCV261	G4GH9057-110_3	G4GH9057-110		G4GH9057-110_3^4		T3	HH	variable silenced	4e-05
pCV261	G4GH9057-110_3	G4GH9057-110		G4GH9057-110_3^4		T3	HH	variable silenced	5e-05
pCV261	G4GH9057-110_3	G4GH9057-110		G4GH9057-110_3^4		T3	HH	variable silenced	5e-05
pCV261	G4GH9057-110_3	G4GH9057-110		G4GH9057-110_3^4		T3	HH	reverted silenced	5e-05
pCV261	G4GH9057-110_3	G4GH9057-110		G4GH9057-110_3^4		T3	HH	variable expressed	0.123
pCV261	G4GH9057-110_3	G4GH9057-110		G4GH9057-110_3^4		T3	HH	reverted silenced	2e-05
pCV261	G4GH9057-110_3	G4GH9057-110		G4GH9057-110_3^4		T3	HH	reverted silenced	0
pCV261	G4GH9057-110_3	G4GH9057-110		G4GH9057-110_3^4		T3	HH	variable expressed	0.124
pCV261	G4GH9057-110_3	G4GH9057-110		G4GH9057-110_3^4		T3	HH	variable expressed	0.126
pCV261	G4GH9057-110_3	G4GH9057-110		G4GH9057-110_3^4	*	T3	HH	reverted silenced	0				*
pCV261	G4GH9057-110_3	G4GH9057-110		G4GH9057-110_3^4	*	T3	HH	variable expressed	0.147				*
pCV261	G4GH9057-110_3	G4GH9057-110		G4GH9057-110_3^4		T3	HH	variable expressed	0.072
pCV261	G4GH9057-110_3	G4GH9057-110		G4GH9057-110_3^4		T3	HH	reverted silenced	3e-05
pCV261	G4GH9057-110_3	G4GH9057-110		G4GH9057-110_3^5		T4	HH	variable silenced	0
pCV261	G4GH9057-110_3	G4GH9057-110		G4GH9057-110_3^5		T4	HH	variable silenced	0
pCV261	G4GH9057-110_3	G4GH9057-110		G4GH9057-110_3^5		T4	HH	variable silenced	0
pCV261	G4GH9057-110_3	G4GH9057-110		G4GH9057-110_3^5		T4	HH	variable silenced	0
pCV261	G4GH9057-110_3	G4GH9057-110		G4GH9057-110_3^5		T4	HH	variable silenced	0
pCV261	G4GH9057-110_3	G4GH9057-110		G4GH9057-110_3^5		T4	HH	variable silenced	0
pCV261	G4GH9057-110_3	G4GH9057-110		G4GH9057-110_3^5		T4	HH	variable silenced	0
pCV261	G4GH9057-110_3	G4GH9057-110		G4GH9057-110_3^5		T4	HH	variable silenced	0
pCV261	G4GH9057-110_3	G4GH9057-110		G4GH9057-110_3^5		T4	HH	variable silenced	0
pCV261	G4GH9057-110_3	G4GH9057-110		G4GH9057-110_3^5		T4	HH	variable silenced	0
pCV261	G4GH9057-110_3	G4GH9057-110		G4GH9057-110_3^5		T4	HH	variable silenced	0
pCV261	G4GH9057-110_3	G4GH9057-110		G4GH9057-110_3^5		T4	HH	variable silenced	0
pCV261	G4GH9057-110_3	G4GH9057-110		G4GH9057-110_3^5		T4	HH	variable silenced	0
pCV261	G4GH9057-110_3	G4GH9057-110		G4GH9057-110_3^5		T4	HH	variable silenced	0
pCV261	G4GH9057-110_3	G4GH9057-110		G4GH9057-110_3^5		T4	HH	variable silenced	0.000140575
pCV261	G4GH9057-110_3	G4GH9057-110		G4GH9057-110_3^5		T4	HH	variable silenced	0
pCV261	G4GH9057-110_3	G4GH9057-110		G4GH9057-110_3^5		T4	HH	variable silenced	0
pCV261	G4GH9057-110_3	G4GH9057-110		G4GH9057-110_3^5		T4	HH	variable silenced	0.000191459
pCV261	G4GH9057-110_3	G4GH9057-110		G4GH9057-110_3^5		T4	HH	variable silenced	0
pCV261	G4GH9057-110_3	G4GH9057-110		G4GH9057-110_3^5		T4	HH	variable silenced	0
pCV261	G4GH9057-110_3	G4GH9057-110		G4GH9057-110_3^5		T4	HH	variable expressed	0.38143
pCV261	G4GH9057-110_3	G4GH9057-110		G4GH9057-110_3^5		T4	HH	variable expressed	0.292267
pCV261	G4GH9057-110_3	G4GH9057-110		G4GH9057-110_3^5		T4	HH	variable expressed	0.41732
pCV261	G4GH9057-110_3	G4GH9057-110		G4GH9057-110_3^5		T4	HH	variable expressed	0.296001
pCV261	G4GH9057-110_3	G4GH9057-110		G4GH9057-110_3^5		T4	HH	variable expressed	0.215869
pCV261	G4GH9057-110_3	G4GH9057-110		G4GH9057-110_3^5		T4	HH	variable expressed	0.203046
pCV261	G4GH9057-110_3	G4GH9057-110		G4GH9057-110_3^5		T4	HH	variable expressed	0.428795
pCV261	G4GH9057-110_3	G4GH9057-110		G4GH9057-110_3^5		T4	HH	variable expressed	0.173631
pCV261	G4GH9057-110_3	G4GH9057-110		G4GH9057-110_3^5		T4	HH	variable expressed	0.413428
pCV261	G4GH9057-110_3	G4GH9057-110		G4GH9057-110_3^5		T4	HH	variable expressed	0.325405
pCV261		G4GH9041-166	1	G4GH9041-166_1	*	T0	Hh		0.108856
pCV261	G4GH9041-166_1	G4GH9041-166		G4GH9041-166_1^2		T1	Hh	stable expressed	0.233826
pCV261	G4GH9041-166_1	G4GH9041-166		G4GH9041-166_1^2		T1	Hh	stable expressed	0.207109
pCV261	G4GH9041-166_1	G4GH9041-166		G4GH9041-166_1^2	*	T1	HH	stable expressed	0.324692
pCV261	G4GH9041-166_1	G4GH9041-166		G4GH9041-166_1^2		T1	HH	stable expressed	0.417262
pCV261	G4GH9041-166_1	G4GH9041-166		G4GH9041-166_1^2		T1	HH	stable expressed	0.252563
pCV261	G4GH9041-166_1	G4GH9041-166		G4GH9041-166_1^2		T1	HH	stable expressed	0.391904
pCV261	G4GH9041-166_1	G4GH9041-166		G4GH9041-166_1^3		T2	HH	stable expressed	1.533
pCV261	G4GH9041-166_1	G4GH9041-166		G4GH9041-166_1^3		T2	HH	stable expressed	2.389
pCV261	G4GH9041-166_1	G4GH9041-166		G4GH9041-166_1^3		T2	HH	stable expressed	2.7
pCV261	G4GH9041-166_1	G4GH9041-166		G4GH9041-166_1^3		T2	HH	stable expressed	1.692
pCV261	G4GH9041-166_1	G4GH9041-166		G4GH9041-166_1^3		T2	HH	stable expressed	1.862
pCV261	G4GH9041-166_1	G4GH9041-166		G4GH9041-166_1^3		T2	HH	stable expressed	1.788
pCV261	G4GH9041-166_1	G4GH9041-166		G4GH9041-166_1^3		T2	HH	stable expressed	1.648
pCV261	G4GH9041-166_1	G4GH9041-166		G4GH9041-166_1^3		T2	HH	stable expressed	1.216
pCV261	G4GH9041-166_1	G4GH9041-166		G4GH9041-166_1^3		T2	HH	stable expressed	1.597
pCV261	G4GH9041-166_1	G4GH9041-166		G4GH9041-166_1^3		T2	HH	stable expressed	1.986
pCV261		G4GH9041-166	2	G4GH9041-166_2	*	T0			0.231468
pCV261	G4GH9041-166_2	G4GH9041-166		G4GH9041-166_2^2	*	T1	HH	stable expressed	0.765702
pCV261	G4GH9041-166_2	G4GH9041-166		G4GH9041-166_2^2		T1	Hh	stable expressed	0.381001
pCV261	G4GH9041-166_2	G4GH9041-166		G4GH9041-166_2^2		T1	HH	stable expressed	0.877568
pCV261	G4GH9041-166_2	G4GH9041-166		G4GH9041-166_2^2	*	T1	Hh	stable expressed	0.487102
pCV261	G4GH9041-166_2	G4GH9041-166		G4GH9041-166_2^3		T2	HH	stable expressed	1.528
pCV261	G4GH9041-166_2	G4GH9041-166		G4GH9041-166_2^3		T2	HH	stable expressed	1.798
pCV261	G4GH9041-166_2	G4GH9041-166		G4GH9041-166_2^3		T2	HH	stable expressed	2.026	*	*	*	*
pCV261	G4GH9041-166_2	G4GH9041-166		G4GH9041-166_2^3		T2	HH	stable expressed	1.615
pCV261	G4GH9041-166_2	G4GH9041-166		G4GH9041-166_2^3		T2	HH	stable expressed	1.294
pCV261	G4GH9041-166_2	G4GH9041-166		G4GH9041-166_2^3		T2	HH	stable expressed	1.516
pCV261	G4GH9041-166_2	G4GH9041-166		G4GH9041-166_2^3		T2	HH	stable expressed	1.846
pCV261	G4GH9041-166_2	G4GH9041-166		G4GH9041-166_2^4		T3	HH	stable expressed	2.245
pCV261	G4GH9041-166_2	G4GH9041-166		G4GH9041-166_2^4		T3	HH	stable expressed	1.925
pCV261	G4GH9041-166_2	G4GH9041-166		G4GH9041-166_2^4		T3	HH	stable expressed	1.591
pCV261	G4GH9041-166_2	G4GH9041-166		G4GH9041-166_2^4		T3	HH	stable expressed	1.407
pCV261	G4GH9041-166_2	G4GH9041-166		G4GH9041-166_2^4	*	T3	HH	stable expressed	1.906		*	*
pCV261	G4GH9041-166_2	G4GH9041-166		G4GH9041-166_2^4		T3	HH	stable expressed	2.229
pCV261	G4GH9041-166_2	G4GH9041-166		G4GH9041-166_2^4		T3	HH	stable expressed	1.273
pCV261	G4GH9041-166_2	G4GH9041-166		G4GH9041-166_2^4		T3	HH	stable expressed	1.26	*			*
pCV261	G4GH9041-166_2	G4GH9041-166		G4GH9041-166_2^4		T3	HH	stable expressed	1.823
pCV261	G4GH9041-166_2	G4GH9041-166		G4GH9041-166_2^4		T3	HH	stable expressed	1.707
pCV261	G4GH9041-166_2	G4GH9041-166		G4GH9041-166_2^5		T4	HH	stable expressed	0.266
pCV261	G4GH9041-166_2	G4GH9041-166		G4GH9041-166_2^5		T4	HH	stable expressed	0.227
pCV261	G4GH9041-166_2	G4GH9041-166		G4GH9041-166_2^5		T4	HH	stable expressed	0.262
pCV261	G4GH9041-166_2	G4GH9041-166		G4GH9041-166_2^5		T4	HH	stable expressed	0.196
pCV261	G4GH9041-166_2	G4GH9041-166		G4GH9041-166_2^5		T4	HH	stable expressed	0.216
pCV261	G4GH9041-166_2	G4GH9041-166		G4GH9041-166_2^5		T4	HH	stable expressed	0.262
pCV261	G4GH9041-166_2	G4GH9041-166		G4GH9041-166_2^5		T4	HH	stable expressed	0.29
pCV261	G4GH9041-166_2	G4GH9041-166		G4GH9041-166_2^5	*	T4	HH	stable expressed	0.254
pCV261	G4GH9041-166_2	G4GH9041-166		G4GH9041-166_2^6		T5	HH	stable expressed	0.493559
pCV261	G4GH9041-166_2	G4GH9041-166		G4GH9041-166_2^6		T5	HH	stable expressed	0.38266
pCV261	G4GH9041-166_2	G4GH9041-166		G4GH9041-166_2^6		T5	HH	stable expressed	0.300446
pCV261	G4GH9041-166_2	G4GH9041-166		G4GH9041-166_2^6		T5	HH	stable expressed	0.547716
1 In this column plants are indicated from which progeny has been generated

## Sheet: Table S5
Table S5. Bismark targeted DNA methylation sequencing reports.
Bowtie was run against the bisulfite genome of /bismark_v0.7.7/Genome_Bayer/ with the specified options: -q -n 1 -l 50 -k 2 --best --chunkmbs 512
Donor DNA	pCV211	pCV211	pCV211	pCV211	pCV211	pCV211	pCV211	pCV211	pCV211	pCV211	pCV260	pCV260	pCV260	pCV260	pCV260	pCV260	pCV261	pCV261	pCV261	pCV261	pCV261	pCV261
Event/Sister plant	G4GH9000-023_2	G4GH9000-023_2	G4GH9000-023_1	G4GH9000-023_1	G4GH9000-023_1	G4GH9000-023_1	G4GH9000-023_2	G4GH9000-023_1	G4GH9000-023_1	G4GH9000-023_1	G4GH9029-065_2	G4GH9044-025_1	G4GH9044-025_1	G4GH9044-025_2	G4GH9029-065_2	G4GH9044-025_2	G4GH9057-110_2	G4GH9057-110_2	G4GH9041-166_2	G4GH9057-110_1	G4GH9057-110_1	G4GH9041-166_2
Progeny	T2	T2	T2	T2	T2	T2	T3	T3	T3	T3	T1	T1	T1	T1	T2	T2	T1	T1	T2	T2	T2	T3
Expression class	stable expressed	stable expressed	variable expressed	variable expressed	variable silenced	variable silenced	stable expressed	variable expressed	reverted expressed	variable silenced	stable expressed	variable expressed	variable silenced	variable silenced	stable expressed	variable silenced	variable silenced	variable silenced	stable expressed	variable expressed	reverted silenced	stable expressed
Final Alignment report
======================
Sequences analysed in total:	6415661	6467994	4912987	5271182	4914003	5314443	6903837	7075590	6242379	6486730	6721043	6934396	7472179	7904939	6729332	8172078	8633770	7037289	7960301	9536213	7398764	6651345
Number of alignments with a unique best hit from the different alignments:	4086409	4964066	3821592	4013048	3288007	3989200	5355849	5353702	4616102	4859875	5398919	5524000	6182482	6015001	4739176	6126190	6706581	4864896	6039647	6544642	5602422	4713575
Mapping efficiency:	0.637	0.767	0.778	0.761	0.669	0.751	0.776	0.757	0.739	0.749	0.803	0.797	0.827	0.761	0.704	0.75	0.777	0.691	0.759	0.686	0.757	0.709
Sequences with no alignments under any condition:	2329252	1503928	1091395	1258134	1625996	1325243	1547988	1721888	1626277	1626855	1322124	1410396	1289697	1889938	1990156	2045888	1927189	2172393	1920654	2991571	1796342	1937770
Sequences did not map uniquely:	0	0	0	0	0	0	0	0	0	0	0	0	0	0	0	0	0	0	0	0	0	0
Sequences which were discarded because genomic sequence could not be extracted:	0	0	0	0	0	0	0	0	0	0	0	0	0	0	0	0	0	0	0	0	0	0
Number of sequences with unique best (first) alignment came from the bowtie output:
CT/CT: ((converted) top strand)	1640189	1889475	1775096	1521172	1561919	1836292	2369578	2378384	2090743	2210227	2497104	2661584	2927192	2914079	2298975	2943135	3015609	2138550	2699787	2907008	2511146	2147358
CT/GA: ((converted) bottom strand)	7	47	138	136	1071	952	0	0	0	0	0	36	14062	4916	0	8591	381	447	58	9361	600	0
GA/CT: (complementary to (converted) top strand)	2446212	3074544	2046357	2491739	1725008	2151948	2986271	2975318	2525359	2649648	2901815	2862378	3240460	3095673	2440201	3173985	3690576	2725888	3339802	3628064	3090546	2566217
GA/GA: (complementary to (converted) bottom strand)	1	0	1	1	9	8	0	0	0	0	0	2	768	333	0	479	15	11	0	209	130	0
Final Cytosine Methylation Report
=================================
Total number of C's analysed:	42374257	51937338	39777345	41880324	36222229	42257766	86904093	88506221	75055127	76946497	83394930	88927984	100167710	97172073	71594349	91081158	117863019	85135393	102390918	113113704	99007232	78343437
Total methylated C's in CpG context:	249619	921446	4914830	6001924	4620966	5931461	878257	7613672	8981282	11090670	264667	1756058	2565955	3967988	1181050	5273599	1269239	955362	9525	348279	1080661	7712
Total methylated C's in CHG context:	54999	90074	51658	70092	4099722	5307458	96007	84345	396543	2706086	50348	7219352	17851137	13952392	84538	13819791	16288941	10379170	41727	2249187	11814030	38693
Total methylated C's in CHH context:	179066	241043	185816	190557	2982591	2469162	239216	383435	442482	978606	248557	4009342	17014409	14502718	345337	12870013	11166359	5797126	315137	3001404	10201547	201461
Total C to T conversions in CpG context:	7873899	9289124	2813877	2107948	1221081	1705428	14964577	7713070	5136214	4242436	2813451	2135016	1246964	1349886	3551093	1544276	674151	825887	2591947	1881213	797122	2369695
Total C to T conversions in CHG context:	7852177	9129891	7211102	7898948	1632998	2479182	15105246	14196701	13016139	12385553	16967153	9815052	1909273	4819825	13862667	5107401	5505635	5150502	18912076	18682386	6706277	14399139
Total C to T conversions in CHH context:	26164497	32265760	24600062	25610855	21664871	24365075	55620790	58514998	47082467	45543146	63050754	63993164	59579972	58579264	52569664	52466078	82958694	62027346	80520506	86951235	68407595	61326737
C methylated in CpG context:	0.031	0.09	0.636	0.74	0.791	0.777	0.055	0.497	0.636	0.723	0.086	0.451	0.673	0.746	0.25	0.773	0.653	0.536	0.004	0.156	0.575	0.003
C methylated in CHG context:	0.007	0.01	0.007	0.009	0.715	0.682	0.006	0.006	0.03	0.179	0.003	0.424	0.903	0.743	0.006	0.73	0.747	0.668	0.002	0.107	0.638	0.003
C methylated in CHH context:	0.007	0.007	0.007	0.007	0.121	0.092	0.004	0.007	0.009	0.021	0.004	0.059	0.222	0.198	0.007	0.197	0.119	0.085	0.004	0.033	0.13	0.003
